# Supplementary material for: Impact of gender, lunge direction, and fatigue on the lower limb biomechanics in badminton lunges
Source: PLoS One. 2025 Jul 2;20(7):e0327428. doi: 10.1371/journal.pone.0327428 (PMC12221096; doi:10.1371/journal.pone.0327428)
Supplement: S1 File — Provides supporting information for Tables 1–4, respectively. (XLSX) [file pone.0327428.s001.xlsx]

## Sheet: Angle
Gender	direction	state	Ankle_Angle_Max_X	Ankle_Angle_Min_X	Knee_Angle_Max_X	Knee_Angle_Min_X	Hip_Angle_Max_X	Hip_Angle_Min_X	Ankle_Angle_Max_Y	Ankle_Angle_Min_Y	Knee_Angle_Max_Y	Knee_Angle_Min_Y	Hip_Angle_Max_Y	Hip_Angle_Min_Y	Ankle_Angle_Max_Z	Ankle_Angle_Min_Z	Knee_Angle_Max_Z	Knee_Angle_Min_Z	Hip_Angle_Max_Z	Hip_Angle_Min_Z
Fe	FDK	1	14.0232	-10.4746	-6.92897	-100.328	131.063	44.1477	14.1006	1.08071	25.0336	-7.62657	11.0164	-24.685	11.682	-15.7181	8.71414	-18.381	27.0436	-6.30661
Fe	FDK	1	7.01376	-25.5919	-8.77931	-83.8546	87.3925	43.4852	16.0434	-3.80767	10.7081	-0.265201	-19.5878	-27.3319	-1.11568	-26.7176	8.33399	-22.7402	12.3547	-8.89472
Fe	FDK	1	7.09541	-17.8572	-8.00288	-74.9993	79.2092	28.1515	16.6535	2.66559	9.71453	-8.4265	-18.3789	-28.2451	0.656927	-11.7724	-12.3934	-32.6611	14.6555	-13.2217
Fe	FDK	1	14.5086	-38.336	-11.9211	-78.8624	99.858	54.2869	23.7284	10.5773	7.22991	-7.3564	-9.11992	-24.569	6.95341	-16.3282	12.0601	-9.29636	14.9143	-4.72123
Fe	FDK	1	15.263	-22.9423	-12.9747	-77.4872	101.219	50.3464	18.9626	3.40451	16.143	-2.72746	2.54689	-13.5272	-3.73857	-15.3051	6.35341	-18.7075	16.0566	2.85143
Fe	FDK	1	8.3025	-13.2962	-6.08549	-82.0573	100.814	40.0518	19.0949	5.23797	15.8043	-5.52781	-16.1284	-39.5407	0.014792	-10.6403	0.173039	-25.4897	28.2665	-15.7794
Fe	FDK	1	4.09928	-24.3516	-7.30686	-70.6589	97.403	55.3636	14.8085	3.92585	10.376	-8.72633	-1.841	-22.6848	3.62047	-7.22653	-7.31205	-26.6929	10.0134	-14.0088
Fe	FDK	1	15.8127	-42.4692	-10.761	-90.2594	96.2753	36.5594	20.0646	3.10729	16.3541	-10.6638	0.137881	-20.1186	7.74652	-6.43628	-13.4421	-28.3147	8.16541	-16.115
Fe	FDK	1	4.08156	-37.4298	-6.71856	-76.6669	95.8086	35.4409	25.6219	1.36149	3.57083	-15.0579	-0.288821	-25.8514	21.4937	0.891707	-19.954	-36.1326	4.80736	-33.5987
Fe	FDK	1	10.7815	-21.1027	-18.1112	-84.6132	82.1465	46.8818	20.3516	10.69	3.35629	-15.5686	-1.38492	-19.3576	6.05918	-4.71427	-3.24549	-16.4459	12.8503	-22.9831
Fe	FDK	1	11.3169	-33.8312	-13.3157	-76.5696	72.8749	32.3436	24.596	8.4382	12.1299	-9.47789	4.03795	-12.4891	-9.9833	-29.1897	5.33639	-11.7747	16.7707	-13.3304
Fe	FDK	1	21.8367	-15.8271	-6.09011	-57.828	77.0036	40.0124	12.6461	-1.26204	8.73094	-8.89306	4.84186	-15.4979	-9.45399	-24.5495	-2.51601	-27.4253	26.7883	6.38185
Fe	ZDK	1	7.25392	-18.8365	-14.5658	-93.0753	122.578	54.6516	6.32663	-5.76862	22.7798	-2.1686	8.21175	-27.9547	11.4562	-15.0642	-2.75141	-23.9526	17.358	-13.9162
Fe	ZDK	1	5.66666	-28.698	-11.7452	-81.32	85.8122	45.3029	10.7758	-3.2793	11.2276	0.459673	-18.7019	-30.4905	-6.06132	-23.255	5.08512	-28.4189	6.81915	-6.2267
Fe	ZDK	1	6.07738	-18.104	-10.1791	-76.5441	76.3844	27.5529	14.361	3.88134	11.5167	-8.69851	-21.1578	-34.0631	4.37173	-8.99317	-12.6113	-31.2883	13.2651	-16.6163
Fe	ZDK	1	4.91048	-38.6737	-13.8626	-67.7531	88.5546	54.311	14.6733	6.13705	5.82385	-3.0169	-7.24086	-21.6672	6.4002	-13.9951	10.2303	-8.98349	9.84746	-5.93545
Fe	ZDK	1	11.4717	-20.1406	-11.0626	-78.1044	106.068	47.2801	7.61038	-2.77453	18.9087	-2.13834	2.82763	-18.6643	-5.497	-16.3365	1.46421	-21.9311	17.6376	0.342328
Fe	ZDK	1	11.8602	-11.7185	-8.2793	-78.8415	100.912	44.3641	13.1748	-0.592658	16.6493	-2.71677	-9.35282	-33.3997	-0.920567	-14.6135	-4.95058	-24.2685	20.3044	-6.30278
Fe	ZDK	1	3.17621	-21.6337	-13.8259	-76.6831	95.4777	57.2019	6.18295	-2.66373	10.7292	-7.20555	-3.27451	-17.8779	2.23907	-6.37285	-6.51982	-22.424	11.097	-9.00552
Fe	ZDK	1	15.3399	-31.2947	-9.46433	-87.7824	85.2457	32.8527	15.9823	-4.78332	12.2161	-7.44389	-4.61029	-27.3276	5.61103	-5.18623	-12.4914	-34.6716	4.46504	-16.3936
Fe	ZDK	1	2.58625	-41.1258	-2.15271	-73.0011	96.2014	31.7662	8.15526	-14.5948	6.02408	-5.68713	-0.248523	-24.2343	11.1885	2.09977	-20.5012	-31.23	-4.00183	-19.289
Fe	ZDK	1	9.29913	-15.0215	-16.9676	-86.1059	79.8574	49.5317	15.7191	3.39293	2.00815	-20.881	-0.490229	-18.1852	7.70596	-3.48924	-0.51001	-19.2296	5.6948	-24.3099
Fe	ZDK	1	7.64364	-35.6545	-9.81579	-74.3023	68.9637	26.3939	20.5275	2.8981	10.0065	-5.4558	1.98918	-21.1386	-7.2493	-27.7353	6.04173	-14	16.4739	-15.7975
Fe	ZDK	1	21.0818	-14.645	-7.3783	-67.3496	82.6494	34.7451	6.31808	-2.05315	11.1918	-4.30197	1.6481	-13.3212	-13.105	-22.0095	-6.41151	-33.7879	27.7929	5.9567
Fe	FDK	0	15.6003	-32.7177	-14.2478	-97.5882	124.171	52.6854	10.6257	0.632703	23.075	-6.68471	7.69775	-29.5033	11.3593	-14.6058	5.69296	-14.3981	27.8425	-9.7927
Fe	FDK	0	8.11573	-26.7365	-7.39992	-86.0005	91.0901	42.2354	19.445	2.41372	15.7991	1.5008	-16.7864	-32.5634	-2.09927	-24.5615	7.12999	-29.1305	9.93431	-8.86193
Fe	FDK	0	8.0549	-14.0119	-5.02414	-77.1329	81.8077	23.898	22.0591	-0.46637	9.36043	-12.1709	-20.629	-30.2509	-2.22974	-12.9022	-6.835	-28.4363	14.3137	-19.169
Fe	FDK	0	11.3183	-39.8144	-13.4366	-84.0656	110.637	58.0614	16.9369	3.868	14.4702	0.002819	-17.4657	-30.7965	7.429	-15.308	14.1036	-11.7173	16.2147	-12.02
Fe	FDK	0	10.2984	-29.6532	-13.6373	-80.776	104.821	51.1778	18.8874	6.39919	19.6045	-3.88952	-1.48057	-17.5932	-5.28876	-17.7107	5.77956	-18.4317	23.2754	3.22555
Fe	FDK	0	9.2677	-32.4946	-10.2477	-84.2883	102.62	37.4991	19.4754	9.76535	13.0211	-5.55678	-15.1022	-34.5056	7.46007	-6.46793	-2.42035	-21.3167	28.4231	-14.5912
Fe	FDK	0	3.78326	-20.4148	-10.3746	-72.3534	99.0645	57.6345	14.5884	5.20771	11.9145	-7.11064	0.143704	-19.8646	-2.06308	-10.0294	-6.16442	-23.5562	13.4245	-10.5172
Fe	FDK	0	16.1642	-16.8381	-6.88604	-89.727	94.3269	34.6708	16.9539	1.18061	17.6848	-4.87682	2.10694	-24.6415	0.597663	-9.22866	-12.4886	-30.1974	11.3728	-11.0232
Fe	FDK	0	0.866534	-39.1602	-8.42051	-76.0474	90.6271	38.3501	20.6828	3.18673	7.04147	-13.7594	0.717637	-23.5719	16.6019	2.46074	-18.9565	-38.5594	9.01672	-33.848
Fe	FDK	0	12.998	-16.1295	-12.8487	-82.9041	93.1109	48.8494	25.0991	10.0953	2.53524	-17.4216	1.14075	-22.204	3.89271	-11.2851	7.03822	-14.2815	15.8067	-24.4145
Fe	FDK	0	12.2332	-28.5087	-17.8767	-85.2639	73.8862	33.5448	20.4289	5.28462	14.2819	-8.81258	-1.8093	-16.5815	-11.1677	-29.2005	4.15059	-15.0418	16.735	-14.6356
Fe	FDK	0	22.5611	-36.577	-12.5835	-66.3264	93.329	44.1527	22.3919	1.11425	15.4011	-8.18051	12.0497	-13.5293	-8.41183	-23.0058	-7.19515	-34.7058	37.6048	6.99946
Fe	ZDK	0	16.2975	-22.7503	-20.497	-97.2397	120.553	54.6666	9.39595	-5.06523	25.1071	-3.32174	4.05687	-34.1706	12.0581	-16.965	1.34839	-20.815	22.8181	-24.1253
Fe	ZDK	0	4.11548	-18.0366	-4.21532	-84.6938	88.6983	40.351	12.3182	1.06201	14.5649	1.95311	-17.9456	-32.7892	-8.37846	-22.8242	5.69759	-26.7764	9.1533	-5.5568
Fe	ZDK	0	5.42315	-19.3912	-6.27312	-79.005	82.2976	25.708	8.87611	-1.9569	12.8057	-8.61146	-20.369	-33.1188	-0.249881	-11.9937	-9.08528	-24.4726	11.7558	-21.9256
Fe	ZDK	0	5.21466	-35.9089	-12.8863	-73.3335	96.4917	55.7426	12.4835	-0.436612	11.8034	1.32325	-10.6048	-21.6826	4.70053	-15.35	8.7475	-15.5969	8.68773	-5.86369
Fe	ZDK	0	10.1482	-20.4507	-12.7905	-83.9698	108.861	52.8562	7.8415	-6.62098	24.645	0.365622	4.04944	-20.9575	-6.87717	-17.7763	7.04784	-21.9605	21.6177	6.32593
Fe	ZDK	0	4.80569	-30.0049	-7.02098	-78.9912	100.226	39.3938	17.3138	4.00011	12.3472	-6.74712	-10.2401	-30.9333	4.31484	-7.97644	-4.29033	-22.5089	22.6663	-16.1312
Fe	ZDK	0	2.304	-19.9917	-14.2575	-72.7639	92.3168	52.303	7.75155	-0.862361	12.3964	-4.52159	0.530462	-17.1562	-2.01477	-7.64935	-5.62236	-20.9248	12.7467	-6.25527
Fe	ZDK	0	13.988	-39.9825	-11.1241	-93.0436	88.1095	34.9754	12.483	-7.43781	18.1521	-3.43729	-0.502432	-24.4876	4.93464	-8.45851	-12.4051	-33.0357	11.827	-7.39195
Fe	ZDK	0	0.260709	-38.4183	-10.8958	-74.4048	90.4941	38.3321	8.5116	-12.8108	6.37942	-5.44613	0.475358	-26.8394	12.493	2.56868	-24.023	-32.3511	-1.67906	-20.6341
Fe	ZDK	0	6.58766	-18.6685	-8.24746	-89.0158	94.0159	49.6362	11.5948	2.69848	2.58225	-17.5415	1.89212	-19.5227	2.33586	-8.94453	1.61864	-11.9894	9.77974	-16.8433
Fe	ZDK	0	9.13317	-15.4028	-15.9736	-78.1437	68.8556	27.23	16.0132	-2.43122	7.44719	-2.31289	4.01204	-19.2912	-11.5809	-28.3228	5.21509	-12.7878	12.2308	-13.791
Fe	ZDK	0	20.656	-29.4754	-11.1528	-69.7948	83.5205	33.7364	15.4748	2.79082	14.3057	-2.6856	-2.96049	-17.9552	-8.31345	-23.3978	-8.09277	-31.3014	22.1018	0.980332
Ma	FDK	1	14.6654	-15.5305	-5.74384	-85.3485	113.316	49.3231	19.3834	-3.9044	19.1782	-5.37326	3.15739	-15.531	-5.85105	-16.8973	6.93965	-11.568	19.1754	4.38326
Ma	FDK	1	6.5095	-30.0753	-14.0251	-74.6525	76.344	35.4535	22.714	-0.552632	2.55451	-8.09462	2.59288	-20.2134	-6.24436	-24.5729	22.2476	6.25201	7.51341	-6.36812
Ma	FDK	1	13.7552	-30.7538	-5.30857	-76.5575	84.1172	45.959	27.3006	5.89758	12.9049	0.274202	-7.79519	-29.0388	-3.17063	-22.6179	3.97998	-22.6283	18.4216	-7.67923
Ma	FDK	1	13.1376	-39.2	-9.41597	-69.0584	104.753	32.6818	29.3032	-3.28432	4.08646	-7.77186	-10.4801	-34.7681	-2.26336	-21.8046	6.73937	-19.0683	20.2892	-10.0489
Ma	FDK	1	14.6107	-38.814	-4.91403	-64.9801	73.8325	35.5609	16.1254	-3.07749	5.98433	-10.9182	-0.024197	-27.3235	7.16135	-9.31204	0.305576	-34.98	18.5846	-5.62383
Ma	FDK	1	4.21273	-24.1404	-1.03481	-80.7752	124.686	57.0814	14.2473	1.28174	28.1265	2.61286	-3.68879	-28.8927	7.4378	-4.63401	-20.6005	-43.2532	24.3277	-1.87546
Ma	FDK	1	10.9944	-18.4308	-3.51301	-78.3652	100.238	36.3295	29.1333	11.3777	2.39267	-9.33411	-19.4147	-37.7421	3.65591	-7.54062	5.26336	-14.3432	13.7847	-14.9173
Ma	FDK	1	9.34687	-29.9444	-10.9582	-71.8937	97.5906	52.9537	21.0853	3.67122	11.5519	-0.13277	-6.48948	-18.6376	-2.35724	-18.8702	-0.99358	-19.1972	6.25035	-8.00611
Ma	FDK	1	6.19128	-18.9488	0.044778	-79.0599	85.4685	35.035	24.4215	10.4292	2.75034	-6.97665	-3.0609	-29.4562	-3.37813	-12.4375	1.36402	-28.5837	12.4771	-4.81662
Ma	FDK	1	8.36036	-13.688	-12.7828	-88.0578	93.3164	40.0914	18.629	10.5565	10.1981	-3.76545	9.08027	-9.35308	-7.60972	-18.1009	1.59673	-14.892	13.2438	4.72677
Ma	FDK	1	10.0894	-25.3714	-6.28059	-66.9974	70.0312	39.3929	10.5549	4.60333	4.30392	-4.70674	-11.1226	-20.7168	2.58181	-12.3051	1.25073	-18.6161	2.04642	-10.0882
Ma	FDK	1	12.6164	-29.0007	-13.722	-62.9738	86.2132	48.2424	22.9926	10.7738	3.31019	-10.5629	2.13676	-19.0122	-1.09768	-21.846	7.65709	-9.79673	8.03753	-7.43546
Ma	ZDK	1	14.1804	-23.3216	-6.58937	-80.5689	110.17	46.9806	12.0607	-3.68293	18.3792	-2.48144	0.87299	-14.8317	-5.25847	-16.0293	3.97463	-13.619	15.049	2.57127
Ma	ZDK	1	9.36049	-27.3208	-14.4413	-76.7731	73.3009	38.083	24.2912	10.6474	3.71259	-8.71038	-10.8078	-36.6203	-6.73078	-21.9194	21.5359	1.90749	4.95431	-8.77436
Ma	ZDK	1	6.40107	-23.273	-5.01743	-80.9712	86.4757	47.5935	10.6872	-15.1951	32.4919	0.239358	-8.61123	-36.2689	-7.08385	-22.4928	-1.08028	-26.8017	17.9252	-7.89336
Ma	ZDK	1	14.4853	-33.6228	-9.51851	-73.5974	97.8317	33.1889	12.5343	2.07287	6.78439	-4.01172	-19.3459	-38.0884	-5.40599	-18.0779	4.41416	-14.7291	19.0401	-16.8389
Ma	ZDK	1	6.79436	-37.2816	-7.59793	-73.94	70.8631	30.4232	9.62229	-6.79427	2.92704	-11.7713	2.63555	-29.6052	5.65935	-7.4425	-4.78191	-26.4709	18.4699	-2.7468
Ma	ZDK	1	4.1709	-22.8628	0.697616	-84.0117	127.198	53.1021	11.1058	-9.43848	32.5373	1.86303	-11.9341	-30.9295	5.11984	-4.04271	-21.5977	-45.1252	28.9511	0.213893
Ma	ZDK	1	10.6671	-17.8957	-3.86036	-79.8787	108.139	39.8278	6.50206	-10.4161	12.3749	3.06229	-17.5528	-35.5382	-2.72523	-10.8729	-8.64488	-27.3707	7.39215	-26.6061
Ma	ZDK	1	8.25876	-29.9585	-12.7977	-78.758	92.1993	45.4659	13.7109	-4.26053	15.9201	0.991487	-17.4662	-29.1489	-6.61631	-20.0674	0.547766	-22.5186	10.0134	-11.8236
Ma	ZDK	1	4.81205	-22.2513	-5.28165	-84.0056	87.5472	34.7296	10.0441	2.51153	5.24475	-6.34476	-13.3889	-38.8547	0.706273	-7.6196	-3.53954	-27.4602	14.1931	-10.7601
Ma	ZDK	1	5.60564	-22.8915	-10.0346	-85.5415	89.4432	35.0333	15.1149	5.50559	7.55449	-4.67762	5.40063	-15.9559	-4.87874	-16.7878	-4.61235	-16.3793	14.5977	0.248519
Ma	ZDK	1	6.37014	-24.3769	-5.74095	-64.1462	66.8908	34.6354	8.56951	-1.28588	4.42725	-4.06181	-11.0033	-20.3602	0.153826	-11.5174	-0.022389	-17.198	3.58738	-14.783
Ma	ZDK	1	6.71323	-20.7802	-12.0185	-64.6538	81.4915	46.9733	13.4236	-2.75698	3.3856	-7.16758	-0.758312	-20.379	-5.57521	-20.4713	5.54162	-12.6867	6.9098	-8.77358
Ma	FDK	0	13.0715	-18.0557	-3.26492	-89.2617	121.694	49.9985	18.6661	-0.615061	27.8716	-1.57012	2.13317	-13.5061	-4.07355	-14.5535	7.19567	-19.325	25.8217	11.6208
Ma	FDK	0	6.25261	-28.0516	-13.6591	-80.4779	82.0185	39.7359	23.6081	-2.41532	3.06214	-9.29356	7.89959	-15.9525	-3.39526	-22.0115	21.3988	8.24937	5.83505	-5.4073
Ma	FDK	0	22.609	-38.644	-5.73616	-80.7233	87.3937	49.3918	46.9442	9.59558	9.80384	-2.71094	-4.01697	-30.7944	2.94703	-25.1461	8.18415	-12.3331	29.68	4.55008
Ma	FDK	0	13.4101	-39.3837	-7.65152	-75.1603	96.0109	35.1115	34.4604	-6.09947	-2.10621	-16.2815	-12.8658	-32.9715	-4.42948	-28.0143	10.2368	-12.4134	29.1713	-5.11952
Ma	FDK	0	12.879	-36.4953	-5.46782	-71.0173	80.4411	39.1241	19.4193	-2.33105	7.12139	-10.4905	4.84601	-30.8818	4.25854	-20.9274	7.32054	-26.6123	22.5526	-1.20333
Ma	FDK	0	6.31632	-25.1504	2.21813	-83.0736	122.515	55.5318	21.7201	3.53542	26.6669	-1.47415	-9.0987	-37.1438	8.64358	-7.46881	-15.5666	-51.5894	32.2705	-0.291848
Ma	FDK	0	3.29462	-24.4749	1.25606	-86.5699	116.336	35.4452	32.2369	14.952	8.11458	-16.9517	-16.3206	-25.4702	1.96941	-12.0624	12.5812	-12.5104	30.0089	-30.9163
Ma	FDK	0	6.14883	-38.3089	-11.4395	-96.7521	117.101	54.9705	21.637	-0.182672	25.597	4.22812	-2.38612	-14.8557	2.44991	-21.6171	4.86738	-18.7586	14.7143	-1.97326
Ma	FDK	0	9.59408	-19.2368	0.117245	-79.6055	93.8972	32.8038	27.4322	10.8738	5.2618	-3.5594	-4.88163	-32.0527	-0.598292	-9.42005	0.33436	-24.0761	20.6894	-5.05488
Ma	FDK	0	10.9219	-26.3184	-11.2747	-93.7469	97.1653	39.8481	20.5822	13.0736	11.9709	-4.41424	9.5449	-9.7692	-5.71182	-22.4675	4.88991	-11.6805	15.1986	4.14105
Ma	FDK	0	11.4306	-22.0467	-4.32447	-84.1464	95.9166	39.7953	19.3113	3.77258	12.7719	-3.82085	-11.49	-21.3973	-1.40272	-15.4427	5.22027	-21.1912	13.5726	-5.58382
Ma	FDK	0	11.8722	-28.0746	-11.3767	-58.0689	83.5883	45.6634	32.5257	15.8898	-3.2813	-15.1052	13.0907	-16.73	0.491147	-23.8709	13.8868	-3.01791	14.3936	-6.07097
Ma	ZDK	0	12.1636	-22.2833	-5.89169	-89.6094	117	49.9092	12.8769	-3.40981	29.7081	-1.02927	-2.23294	-15.2907	-0.539046	-15.4137	4.60965	-25.1344	29.5902	10.9679
Ma	ZDK	0	7.84873	-27.7655	-9.33756	-78.3913	79.7489	33.8611	28.7399	15.5274	2.89647	-5.38946	-21.0605	-35.9241	-4.94866	-18.0901	21.5158	1.63719	9.83779	-9.47043
Ma	ZDK	0	6.54929	-36.2577	-10.2773	-76.3673	93.3216	50.9912	5.39874	-15.9812	32.3204	0.850313	-13.6396	-35.9524	-5.35318	-21.6689	-3.984	-22.9961	20.4313	-8.77071
Ma	ZDK	0	8.97015	-26.1028	-2.54502	-74.4042	108.642	30.3402	10.8415	-5.39287	11.2098	-2.42497	-17.1403	-39.9653	-5.11379	-17.669	0.299699	-21.8012	27.8884	-17.8994
Ma	ZDK	0	6.80965	-37.5667	-6.16597	-72.6689	79.4177	31.3613	9.62661	-5.68077	9.88528	-7.0917	2.80286	-32.9283	-0.237914	-17.5272	1.74491	-23.1092	23.4378	2.11532
Ma	ZDK	0	2.20023	-30.609	-1.31477	-76.864	117.74	51.0157	9.82434	-5.91153	27.5385	1.733	-13.0622	-37.1694	7.98026	-2.08314	-19.3271	-50.8004	34.4195	2.22632
Ma	ZDK	0	7.13014	-23.5104	-14.0976	-88.3938	112.646	40.8611	10.0905	-8.35541	13.1171	-4.70386	-20.9023	-35.6104	1.26428	-11.1125	1.11367	-23.4098	15.2772	-36.0751
Ma	ZDK	0	7.08986	-30.6344	-7.98425	-88.0033	103.483	38.4529	13.5569	-1.23217	20.9165	4.48126	-15.9829	-38.334	-6.0445	-18.6825	2.95051	-29.3721	22.4273	-7.16384
Ma	ZDK	0	9.67913	-24.7498	-7.82611	-86.3932	105.963	34.6129	12.582	6.27608	13.9776	-0.807037	-13.0847	-43.5568	5.99045	-4.79014	-0.886887	-17.8773	35.0705	-5.02562
Ma	ZDK	0	7.75366	-19.1168	-9.81891	-96.5876	95.7411	39.9714	15.6257	5.5928	11.9778	-5.71186	4.34594	-13.5714	-9.50415	-24.1614	4.54335	-8.76513	19.9054	3.09531
Ma	ZDK	0	7.04689	-25.6739	-4.16065	-79.1733	90.0239	42.4097	3.51205	-4.56769	14.8833	-0.80656	-7.68364	-17.4479	-4.74223	-17.3304	1.10303	-25.9014	10.642	-1.46486
Ma	ZDK	0	5.55225	-34.2458	-11.1869	-68.3378	78.8679	42.578	17.2374	7.6966	2.44944	-8.04355	4.22494	-18.635	-3.62635	-19.7866	9.26852	-7.63199	6.50331	-10.0854
主体间效应检验								主体间效应检验
因变量: Ankle_Angle_Max_X								因变量: Hip_Angle_Max_X
源	III 类平方和	自由度	均方	F	显著性	偏 Eta 平方		源	III 类平方和	自由度	均方	F	显著性	偏 Eta 平方
修正模型	182.131a	7	26.019	1.144	0.343	0.083		修正模型	965.979a	7	137.997	0.599	0.755	0.045
截距	8618.49	1	8618.49	379.028	0	0.812		截距	855384	1	855384	3713.48	0	0.977
Gender	10.53	1	10.53	0.463	0.498	0.005		Gender	92.88	1	92.88	0.403	0.527	0.005
Direction	164.778	1	164.778	7.247	0.009	0.076		Direction	119.821	1	119.821	0.52	0.473	0.006
fatigue	2.674	1	2.674	0.118	0.732	0.001		fatigue	596.893	1	596.893	2.591	0.111	0.029
Gender * Direction	0.325	1	0.325	0.014	0.905	0		Gender * Direction	23.579	1	23.579	0.102	0.75	0.001
Gender * fatigue	0.22	1	0.22	0.01	0.922	0		Gender * fatigue	128.468	1	128.468	0.558	0.457	0.006
Direction * fatigue	2.974	1	2.974	0.131	0.718	0.001		Direction * fatigue	0.352	1	0.352	0.002	0.969	0
Gender * Direction * fatigue	0.63	1	0.63	0.028	0.868	0		Gender * Direction * fatigue	3.986	1	3.986	0.017	0.896	0
误差	2000.98	88	22.738					误差	20270.4	88	230.345
总计	10801.6	96						总计	876620	96
修正后总计	2183.11	95						修正后总计	21236.4	95
a R 方 = .083（调整后 R 方 = .011）								a R 方 = .045（调整后 R 方 = -.030）
主体间效应检验
因变量: Ankle_Angle_Min_X								主体间效应检验
源	III 类平方和	自由度	均方	F	显著性	偏 Eta 平方		因变量: Knee_Angle_Min_X
修正模型	192.133a	7	27.448	0.39	0.906	0.03		源	III 类平方和	自由度	均方	F	显著性	偏 Eta 平方
截距	67367.6	1	67367.6	957.298	0	0.916		修正模型	520.599a	7	74.371	0.993	0.442	0.073
Gender	39.909	1	39.909	0.567	0.453	0.006		截距	606630	1	606630	8096.96	0	0.989
Direction	22.354	1	22.354	0.318	0.574	0.004		Gender	54.838	1	54.838	0.732	0.395	0.008
fatigue	115.95	1	115.95	1.648	0.203	0.018		Direction	0.115	1	0.115	0.002	0.969	0
Gender * Direction	3.663	1	3.663	0.052	0.82	0.001		fatigue	376.269	1	376.269	5.022	0.028	0.054
Gender * fatigue	4.395	1	4.395	0.062	0.803	0.001		Gender * Direction	22.15	1	22.15	0.296	0.588	0.003
Direction * fatigue	2.123	1	2.123	0.03	0.863	0		Gender * fatigue	45.935	1	45.935	0.613	0.436	0.007
Gender * Direction * fatigue	3.74	1	3.74	0.053	0.818	0.001		Direction * fatigue	7.198	1	7.198	0.096	0.757	0.001
误差	6192.8	88	70.373					Gender * Direction * fatigue	14.094	1	14.094	0.188	0.666	0.002
总计	73752.6	96						误差	6593.02	88	74.921
修正后总计	6384.93	95						总计	613744	96
a R 方 = .030（调整后 R 方 = -.047）								修正后总计	7113.62	95
								a R 方 = .073（调整后 R 方 = -.001）
主体间效应检验								主体间效应检验
因变量: Ankle_Angle_Max_Y								因变量: Hip_Angle_Min_Y
源	III 类平方和	自由度	均方	F	显著性	偏 Eta 平方		源	III 类平方和	自由度	均方	F	显著性	偏 Eta 平方
修正模型	2592.258a	7	370.323	12.625	0	0.501		修正模型	615.201a	7	87.886	1.31	0.255	0.094
截距	26871.2	1	26871.2	916.06	0	0.912		截距	62012.1	1	62012.1	924.615	0	0.913
Gender	198.09	1	198.09	6.753	0.011	0.071		Gender	166.543	1	166.543	2.483	0.119	0.027
Direction	2120.98	1	2120.98	72.306	0	0.451		Direction	255.066	1	255.066	3.803	0.054	0.041
fatigue	45.447	1	45.447	1.549	0.217	0.017		fatigue	17.452	1	17.452	0.26	0.611	0.003
Gender * Direction	109.382	1	109.382	3.729	0.057	0.041		Gender * Direction	152.59	1	152.59	2.275	0.135	0.025
Gender * fatigue	42.328	1	42.328	1.443	0.233	0.016		Gender * fatigue	5.823	1	5.823	0.087	0.769	0.001
Direction * fatigue	38.835	1	38.835	1.324	0.253	0.015		Direction * fatigue	2.613	1	2.613	0.039	0.844	0
Gender * Direction * fatigue	37.195	1	37.195	1.268	0.263	0.014		Gender * Direction * fatigue	15.115	1	15.115	0.225	0.636	0.003
误差	2581.34	88	29.333					误差	5901.98	88	67.068
总计	32044.8	96						总计	68529.2	96
修正后总计	5173.6	95						修正后总计	6517.18	95
a R 方 = .501（调整后 R 方 = .461）								a R 方 = .094（调整后 R 方 = .022）
主体间效应检验								主体间效应检验
因变量: Knee_Angle_Max_Y								因变量: Knee_Angle_Min_Y
源	III 类平方和	自由度	均方	F	显著性	偏 Eta 平方		源	III 类平方和	自由度	均方	F	显著性	偏 Eta 平方
修正模型	363.076a	7	51.868	0.776	0.609	0.058		修正模型	332.622a	7	47.517	1.847	0.088	0.128
截距	14547.8	1	14547.8	217.625	0	0.712		截距	2879.01	1	2879.01	111.887	0	0.56
Gender	8.25	1	8.25	0.123	0.726	0.001		Gender	83.082	1	83.082	3.229	0.076	0.035
Direction	93.418	1	93.418	1.397	0.24	0.016		Direction	207.736	1	207.736	8.073	0.006	0.084
fatigue	147.872	1	147.872	2.212	0.141	0.025		fatigue	8.798	1	8.798	0.342	0.56	0.004
Gender * Direction	100.34	1	100.34	1.501	0.224	0.017		Gender * Direction	0.531	1	0.531	0.021	0.886	0
Gender * fatigue	5.116	1	5.116	0.077	0.783	0.001		Gender * fatigue	12.182	1	12.182	0.473	0.493	0.005
Direction * fatigue	3.392	1	3.392	0.051	0.822	0.001		Direction * fatigue	13.302	1	13.302	0.517	0.474	0.006
Gender * Direction * fatigue	4.687	1	4.687	0.07	0.792	0.001		Gender * Direction * fatigue	6.992	1	6.992	0.272	0.603	0.003
误差	5882.63	88	66.848					误差	2264.36	88	25.731
总计	20793.5	96						总计	5475.99	96
修正后总计	6245.71	95						修正后总计	2596.98	95
a R 方 = .058（调整后 R 方 = -.017）								a R 方 = .128（调整后 R 方 = .059）
主体间效应检验								主体间效应检验
因变量: Ankle_Angle_Max_Z								因变量: Ankle_Angle_Min_Z
源	III 类平方和	自由度	均方	F	显著性	偏 Eta 平方		源	III 类平方和	自由度	均方	F	显著性	偏 Eta 平方
修正模型	290.915a	7	41.559	0.918	0.497	0.068		修正模型	254.722a	7	36.389	0.607	0.749	0.046
截距	0.045	1	0.045	0.001	0.975	0		截距	21635.7	1	21635.7	360.649	0	0.804
Gender	195.723	1	195.723	4.321	0.041	0.047		Gender	145.056	1	145.056	2.418	0.124	0.027
Direction	63.338	1	63.338	1.398	0.24	0.016		Direction	45.094	1	45.094	0.752	0.388	0.008
fatigue	1.155	1	1.155	0.025	0.874	0		fatigue	36.649	1	36.649	0.611	0.437	0.007
Gender * Direction	3.035	1	3.035	0.067	0.796	0.001		Gender * Direction	9.865	1	9.865	0.164	0.686	0.002
Gender * fatigue	26.688	1	26.688	0.589	0.445	0.007		Gender * fatigue	7.459	1	7.459	0.124	0.725	0.001
Direction * fatigue	0.004	1	0.004	0	0.993	0		Direction * fatigue	1.784	1	1.784	0.03	0.863	0
Gender * Direction * fatigue	0.972	1	0.972	0.021	0.884	0		Gender * Direction * fatigue	8.814	1	8.814	0.147	0.702	0.002
误差	3985.77	88	45.293					误差	5279.2	88	59.991
总计	4276.73	96						总计	27169.6	96
修正后总计	4276.69	95						修正后总计	5533.93	95
a R 方 = .068（调整后 R 方 = -.006）								a R 方 = .046（调整后 R 方 = -.030）
主体间效应检验								主体间效应检验
因变量: Hip_Angle_Max_Z								因变量: Hip_Angle_Min_Z
源	III 类平方和	自由度	均方	F	显著性	偏 Eta 平方		源	III 类平方和	自由度	均方	F	显著性	偏 Eta 平方
修正模型	1114.584a	7	159.226	2.453	0.024	0.163		修正模型	875.222a	7	125.032	1.331	0.245	0.096
截距	25404.8	1	25404.8	391.399	0	0.816		截距	7343.98	1	7343.98	78.167	0	0.47
Gender	120.297	1	120.297	1.853	0.177	0.021		Gender	674.719	1	674.719	7.182	0.009	0.075
Direction	120.911	1	120.911	1.863	0.176	0.021		Direction	20.897	1	20.897	0.222	0.638	0.003
fatigue	562.283	1	562.283	8.663	0.004	0.09		fatigue	18.564	1	18.564	0.198	0.658	0.002
Gender * Direction	114.069	1	114.069	1.757	0.188	0.02		Gender * Direction	112.942	1	112.942	1.202	0.276	0.013
Gender * fatigue	192.31	1	192.31	2.963	0.089	0.033		Gender * fatigue	47.455	1	47.455	0.505	0.479	0.006
Direction * fatigue	0.987	1	0.987	0.015	0.902	0		Direction * fatigue	0.537	1	0.537	0.006	0.94	0
Gender * Direction * fatigue	3.727	1	3.727	0.057	0.811	0.001		Gender * Direction * fatigue	0.109	1	0.109	0.001	0.973	0
误差	5711.87	88	64.908					误差	8267.8	88	93.952
总计	32231.2	96						总计	16487	96
修正后总计	6826.46	95						修正后总计	9143.02	95
a R 方 = .163（调整后 R 方 = .097）								a R 方 = .096（调整后 R 方 = .024）
主体间效应检验								主体间效应检验
因变量: Knee_Angle_Max_Z								因变量: Knee_Angle_Min_Z
源	III 类平方和	自由度	均方	F	显著性	偏 Eta 平方		源	III 类平方和	自由度	均方	F	显著性	偏 Eta 平方
修正模型	981.710a	7	140.244	1.542	0.164	0.109		修正模型	495.124a	7	70.732	0.61	0.747	0.046
截距	6.593	1	6.593	0.072	0.788	0.001		截距	44293.8	1	44293.8	381.699	0	0.813
Gender	584.167	1	584.167	6.423	0.013	0.068		Gender	348.821	1	348.821	3.006	0.086	0.033
Direction	238.536	1	238.536	2.623	0.109	0.029		Direction	70.989	1	70.989	0.612	0.436	0.007
fatigue	91.698	1	91.698	1.008	0.318	0.011		fatigue	11.112	1	11.112	0.096	0.758	0.001
Gender * Direction	28.059	1	28.059	0.308	0.58	0.003		Gender * Direction	29.049	1	29.049	0.25	0.618	0.003
Gender * fatigue	35.291	1	35.291	0.388	0.535	0.004		Gender * fatigue	0.235	1	0.235	0.002	0.964	0
Direction * fatigue	1.313	1	1.313	0.014	0.905	0		Direction * fatigue	0.475	1	0.475	0.004	0.949	0
Gender * Direction * fatigue	2.646	1	2.646	0.029	0.865	0		Gender * Direction * fatigue	34.443	1	34.443	0.297	0.587	0.003
误差	8003.94	88	90.954					误差	10211.9	88	116.044
总计	8992.25	96						总计	55000.8	96
修正后总计	8985.65	95						修正后总计	10707	95
a R 方 = .109（调整后 R 方 = .038）								a R 方 = .046（调整后 R 方 = -.030）

## Sheet: GRF
Gender	direction	state	GRF_At_a	GRF_At_b	GRF_At_c	GRF_At_d	GRF_At_e
Fe	FDK	1	1.23192	1.59182	1.43219	1.4825	1.33917
Fe	FDK	1	1.55043	1.42074	1.23421	1.38656	1.35916
Fe	FDK	1	1.73529	1.56072	1.29002	1.32855	1.38529
Fe	FDK	1	1.91431	1.51498	1.03057	1.06524	1.51529
Fe	FDK	1	1.69311	1.68819	1.56537	1.64251	1.38314
Fe	FDK	1	1.50829	1.61455	1.24349	1.27788	1.26891
Fe	FDK	1	1.41272	1.87086	1.51361	1.66048	1.41584
Fe	FDK	1	1.82788	2.0492	1.51147	1.53322	1.22101
Fe	FDK	1	1.81062	1.73108	1.07097	1.2257	1.34895
Fe	FDK	1	1.39582	2.07497	1.53655	1.72425	1.27139
Fe	FDK	1	2.0353	1.6789	1.30011	1.43476	1.42714
Fe	FDK	1	1.9206	2.13168	1.75781	1.94538	1.95608
Fe	ZDK	1	1.2623	1.65921	1.45336	1.55541	1.33323
Fe	ZDK	1	1.56226	1.61279	1.376	1.51794	1.32149
Fe	ZDK	1	1.27262	1.5729	1.39072	1.48601	1.28664
Fe	ZDK	1	1.89011	1.73455	0.959416	1.10826	1.62967
Fe	ZDK	1	1.51876	1.51519	1.35541	1.45882	1.27704
Fe	ZDK	1	1.52942	1.72827	1.39302	1.39646	1.16682
Fe	ZDK	1	1.30677	1.66991	1.51399	1.56202	1.51935
Fe	ZDK	1	1.76006	1.8736	1.2767	1.32598	1.3016
Fe	ZDK	1	2.16668	1.92756	1.22922	1.25641	1.33762
Fe	ZDK	1	1.46982	1.79586	1.58969	1.58211	1.2905
Fe	ZDK	1	1.99698	1.561	1.19665	1.29355	1.43449
Fe	ZDK	1	1.53059	2.04587	1.63394	1.60465	1.5808
Fe	FDK	0	1.228	1.62228	1.43304	1.50932	1.3849
Fe	FDK	0	1.59027	1.85743	1.16793	1.47769	1.3392
Fe	FDK	0	1.50292	1.59358	1.1569	1.22687	1.30277
Fe	FDK	0	1.38105	1.49326	1.21562	1.21485	1.417
Fe	FDK	0	1.69354	1.81381	1.64015	1.69224	1.37396
Fe	FDK	0	1.84207	1.89701	1.38291	1.4431	1.27857
Fe	FDK	0	1.43753	1.58409	1.50444	1.5711	1.51568
Fe	FDK	0	1.73594	2.01702	1.50802	1.52165	1.17819
Fe	FDK	0	2.09945	1.71807	1.29506	1.36312	1.39259
Fe	FDK	0	1.58241	2.05103	1.33271	1.49914	1.43549
Fe	FDK	0	2.00022	1.60962	1.30438	1.36618	1.4168
Fe	FDK	0	1.92557	2.32841	1.84129	2.03227	1.9906
Fe	ZDK	0	1.21435	1.61086	1.37291	1.4514	1.38694
Fe	ZDK	0	1.65023	1.69176	1.25627	1.56297	1.2222
Fe	ZDK	0	1.49388	1.59879	1.33968	1.42435	1.38271
Fe	ZDK	0	1.53594	1.59631	1.03715	1.18579	1.5936
Fe	ZDK	0	1.46455	1.62321	1.51069	1.55473	1.28701
Fe	ZDK	0	1.82474	1.94792	1.27491	1.31265	1.27519
Fe	ZDK	0	1.42549	1.60372	1.48772	1.50278	1.50987
Fe	ZDK	0	1.67208	1.89285	1.43032	1.47642	1.25295
Fe	ZDK	0	2.16696	2.17842	1.54419	1.65074	1.37691
Fe	ZDK	0	1.51594	1.68163	1.4941	1.52574	1.39162
Fe	ZDK	0	1.84166	1.57809	1.23669	1.28373	1.29693
Fe	ZDK	0	1.74379	1.98387	1.63421	1.55399	1.91282
Ma	FDK	1	1.63853	1.81441	1.43616	1.58586	1.32143
Ma	FDK	1	1.67142	1.44803	1.24878	1.26741	1.60892
Ma	FDK	1	1.28512	1.63692	1.58354	1.73042	1.87536
Ma	FDK	1	1.44192	1.75862	1.36778	1.49676	1.46947
Ma	FDK	1	2.09081	1.76837	1.38403	1.63935	1.59397
Ma	FDK	1	1.15341	1.27066	0.983961	1.17913	1.39278
Ma	FDK	1	1.59917	1.54819	1.31176	1.40207	1.50526
Ma	FDK	1	1.665	1.64272	1.4664	1.57401	1.43468
Ma	FDK	1	1.56853	1.7592	1.60119	1.6673	1.66019
Ma	FDK	1	1.59405	1.60509	1.29316	1.31192	1.33779
Ma	FDK	1	1.32581	1.43469	0.797882	0.91035	1.34757
Ma	FDK	1	2.7499	1.83044	1.09622	1.14107	1.71835
Ma	ZDK	1	1.65307	1.84438	1.48067	1.58919	1.29794
Ma	ZDK	1	2.00347	1.49261	1.27982	1.3755	1.50183
Ma	ZDK	1	1.1947	1.64682	1.39214	1.45361	1.40345
Ma	ZDK	1	1.49748	1.77178	1.36505	1.59866	1.43509
Ma	ZDK	1	1.64627	1.72866	1.14944	1.23381	1.72119
Ma	ZDK	1	1.0121	1.28699	1.09402	1.2679	1.29147
Ma	ZDK	1	1.41377	1.55591	1.29865	1.30528	1.21529
Ma	ZDK	1	1.69639	1.7249	1.59925	1.71598	1.32086
Ma	ZDK	1	1.41742	1.49554	1.31683	1.55737	1.24668
Ma	ZDK	1	1.59767	1.66948	1.26204	1.22998	1.42655
Ma	ZDK	1	1.24539	1.40794	0.803325	0.89872	1.3599
Ma	ZDK	1	1.69294	1.64756	1.27263	1.42166	1.50735
Ma	FDK	0	1.66605	1.77015	1.50671	1.54699	1.27618
Ma	FDK	0	1.49328	1.4119	1.14868	1.32552	1.59241
Ma	FDK	0	1.7103	1.84609	1.6284	1.85982	1.84715
Ma	FDK	0	1.54841	1.86133	1.69945	1.76434	1.31727
Ma	FDK	0	1.979	1.61932	1.36811	1.48486	1.67752
Ma	FDK	0	1.62104	1.57983	0.81976	1.15546	1.39246
Ma	FDK	0	1.79086	1.59867	1.30233	1.43017	1.40847
Ma	FDK	0	1.78508	1.6657	1.36694	1.48784	1.36858
Ma	FDK	0	1.37812	1.64589	1.54811	1.77357	1.69792
Ma	FDK	0	1.60314	1.63553	1.33082	1.37082	1.28992
Ma	FDK	0	1.40817	1.56763	0.904599	1.05564	1.21632
Ma	FDK	0	2.5699	1.95267	0.945838	1.2558	1.64891
Ma	ZDK	0	1.75531	1.8469	1.41399	1.50589	1.24891
Ma	ZDK	0	2.14533	1.82285	1.35221	1.46793	1.5505
Ma	ZDK	0	1.1917	1.73775	1.53761	1.77115	1.62511
Ma	ZDK	0	1.5838	1.95929	1.58324	1.80813	1.44454
Ma	ZDK	0	1.9789	1.66521	1.45447	1.52551	1.48874
Ma	ZDK	0	1.27001	1.37613	1.01363	1.31526	1.47159
Ma	ZDK	0	1.43573	1.55072	1.29623	1.46425	1.26236
Ma	ZDK	0	1.89046	1.89308	1.33645	1.42899	1.42525
Ma	ZDK	0	1.56622	1.73775	1.489	1.71657	1.55317
Ma	ZDK	0	1.5355	1.62708	1.41032	1.41066	1.25942
Ma	ZDK	0	1.22741	1.38141	1.03816	1.12847	1.29491
Ma	ZDK	0	1.85986	1.88412	1.12573	1.45182	1.64252
主体间效应检验								主体间效应检验
因变量: GRF_At_a								因变量: GRF_At_b
源	III 类平方和	自由度	均方	F	显著性	偏 Eta 平方		源	III 类平方和	自由度	均方	F	显著性	偏 Eta 平方
修正模型	.315a	7	0.045	0.498	0.834	0.038		修正模型	.351a	7	0.05	1.346	0.239	0.097
截距	255.843	1	255.843	2827.19	0	0.97		截距	278.885	1	278.885	7485.57	0	0.988
Gender	0.011	1	0.011	0.121	0.729	0.001		Gender	0.237	1	0.237	6.363	0.013	0.067
Direction	0.172	1	0.172	1.902	0.171	0.021		Direction	0.006	1	0.006	0.156	0.694	0.002
fatigue	0.06	1	0.06	0.666	0.417	0.008		fatigue	0.081	1	0.081	2.185	0.143	0.024
Gender * Direction	0.026	1	0.026	0.29	0.592	0.003		Gender * Direction	0.009	1	0.009	0.233	0.631	0.003
Gender * fatigue	0.037	1	0.037	0.404	0.527	0.005		Gender * fatigue	0.008	1	0.008	0.226	0.636	0.003
Direction * fatigue	0.008	1	0.008	0.093	0.761	0.001		Direction * fatigue	0	1	0	0.012	0.914	0
Gender * Direction * fatigue	0.001	1	0.001	0.01	0.919	0		Gender * Direction * fatigue	0.009	1	0.009	0.247	0.621	0.003
误差	7.963	88	0.09					误差	3.279	88	0.037
总计	264.122	96						总计	282.514	96
修正后总计	8.279	95						修正后总计	3.63	95
a R 方 = .038（调整后 R 方 = -.038）								a R 方 = .097（调整后 R 方 = .025）
主体间效应检验								主体间效应检验
因变量: GRF_At_c								因变量: GRF_At_d
源	III 类平方和	自由度	均方	F	显著性	偏 Eta 平方		源	III 类平方和	自由度	均方	F	显著性	偏 Eta 平方
修正模型	.178a	7	0.025	0.559	0.787	0.043		修正模型	.134a	7	0.019	0.426	0.884	0.033
截距	172.703	1	172.703	3791.28	0	0.977		截距	202.177	1	202.177	4501.32	0	0.981
Gender	0.147	1	0.147	3.216	0.076	0.035		Gender	0.015	1	0.015	0.333	0.565	0.004
Direction	3.455E-5	1	3.455E-5	0.001	0.978	0		Direction	0.006	1	0.006	0.136	0.713	0.002
fatigue	0.017	1	0.017	0.376	0.541	0.004		fatigue	0.065	1	0.065	1.45	0.232	0.016
Gender * Direction	0.003	1	0.003	0.059	0.809	0.001		Gender * Direction	0.015	1	0.015	0.344	0.559	0.004
Gender * fatigue	0	1	0	0.008	0.928	0		Gender * fatigue	0.021	1	0.021	0.457	0.501	0.005
Direction * fatigue	0.005	1	0.005	0.11	0.741	0.001		Direction * fatigue	0.008	1	0.008	0.175	0.677	0.002
Gender * Direction * fatigue	0.006	1	0.006	0.14	0.709	0.002		Gender * Direction * fatigue	0.004	1	0.004	0.088	0.768	0.001
误差	4.009	88	0.046					误差	3.953	88	0.045
总计	176.89	96						总计	206.264	96
修正后总计	4.187	95						修正后总计	4.087	95
a R 方 = .043（调整后 R 方 = -.034）								a R 方 = .033（调整后 R 方 = -.044）
主体间效应检验
因变量: GRF_at_e
源	III 类平方和	自由度	均方	F	显著性	偏 Eta 平方
修正模型	.086a	7	0.012	0.499	0.833	0.038
截距	213.082	1	213.082	8713.01	0	0.99
Gender	0.004	1	0.004	0.169	0.682	0.002
Direction	0.041	1	0.041	1.693	0.197	0.019
fatigue	0.004	1	0.004	0.152	0.697	0.002
Gender * Direction	0.022	1	0.022	0.891	0.348	0.01
Gender * fatigue	0.004	1	0.004	0.153	0.697	0.002
Direction * fatigue	0.01	1	0.01	0.407	0.525	0.005
Gender * Direction * fatigue	0.001	1	0.001	0.031	0.86	0
误差	2.152	88	0.024
总计	215.32	96
修正后总计	2.238	95
a R 方 = .038（调整后 R 方 = -.038）

## Sheet: ROM
Gender	direction	state	R_Ankle_ROM_X	R_Knee_ROM_X	R_Hip_ROM_X	R_Ankle_ROM_Y	R_Knee_ROM_Y	R_Hip_ROM_Y	R_Ankle_ROM_Z	R_Knee_ROM_Z	R_Hip_ROM_Z
Fe	FDK	1	24.4978	93.3991	86.9152	13.0199	32.6601	35.7014	27.4001	27.0951	33.3502
Fe	FDK	1	32.6056	75.0753	43.9074	19.851	10.9733	7.74408	25.6019	31.0742	21.2495
Fe	FDK	1	24.9526	66.9964	51.0577	13.9879	18.141	9.86623	12.4293	20.2677	27.8772
Fe	FDK	1	52.8446	66.9413	45.5711	13.1511	14.5863	15.4491	23.2816	21.3564	19.6355
Fe	FDK	1	38.2053	64.5125	50.8725	15.5581	18.8704	16.0741	11.5666	25.0609	13.2051
Fe	FDK	1	21.5987	75.9718	60.7617	13.857	21.3321	23.4122	10.6551	25.6627	44.0459
Fe	FDK	1	28.4509	63.3521	42.0394	10.8827	19.1024	20.8438	10.847	19.3808	24.0222
Fe	FDK	1	58.2819	79.4984	59.7159	16.9573	27.0179	20.2565	14.1828	14.8726	24.2804
Fe	FDK	1	41.5114	69.9483	60.3677	24.2604	18.6288	25.5626	20.602	16.1786	38.4061
Fe	FDK	1	31.8841	66.502	35.2647	9.66161	18.9249	17.9726	10.7735	13.2004	35.8334
Fe	FDK	1	45.1481	63.2539	40.5313	16.1578	21.6078	16.5271	19.2064	17.1111	30.1012
Fe	FDK	1	37.6638	51.7379	36.9912	13.9081	17.624	20.3398	15.0955	24.9092	20.4064
Fe	ZDK	1	26.0904	78.5094	67.9262	12.0952	24.9484	36.1665	26.5204	21.2012	31.2741
Fe	ZDK	1	34.3646	69.5748	40.5093	14.0551	10.7679	11.7885	17.1937	33.504	13.0458
Fe	ZDK	1	24.1814	66.3649	48.8315	10.4796	20.2152	12.9053	13.3649	18.6771	29.8814
Fe	ZDK	1	43.5841	53.8905	34.2436	8.53621	8.84075	14.4264	20.3953	19.2138	15.7829
Fe	ZDK	1	31.6123	67.0418	58.7876	10.3849	21.0471	21.492	10.8395	23.3953	17.2953
Fe	ZDK	1	23.5788	70.5622	56.5481	13.7675	19.3661	24.0469	13.6929	19.318	26.6072
Fe	ZDK	1	24.81	62.8571	38.2757	8.84668	17.9347	14.6033	8.61192	15.9042	20.1025
Fe	ZDK	1	46.6346	78.3181	52.3929	20.7656	19.66	22.7173	10.7973	22.1802	20.8586
Fe	ZDK	1	43.712	70.8484	64.4353	22.75	11.7112	23.9858	9.08877	10.7288	15.2872
Fe	ZDK	1	24.3206	69.1384	30.3257	12.3262	22.8891	17.695	11.1952	18.7196	30.0047
Fe	ZDK	1	43.2982	64.4865	42.5698	17.6294	15.4623	23.1278	20.486	20.0418	32.2714
Fe	ZDK	1	35.7268	59.9713	47.9042	8.37124	15.4937	14.9694	8.90457	27.3764	21.8362
Fe	FDK	0	48.318	83.3404	71.4856	9.99297	29.7597	37.201	25.9651	20.0911	37.6352
Fe	FDK	0	34.8523	78.6005	48.8547	17.0313	14.2983	15.7771	22.4622	36.2605	18.7962
Fe	FDK	0	22.0668	72.1087	57.9097	22.5255	21.5313	9.62187	10.6725	21.6013	33.4827
Fe	FDK	0	51.1327	70.629	52.5759	13.0689	14.4674	13.3308	22.737	25.821	28.2346
Fe	FDK	0	39.9516	67.1387	53.6434	12.4882	23.494	16.1126	12.422	24.2113	20.0499
Fe	FDK	0	41.7623	74.0405	65.1209	9.71002	18.5778	19.4034	13.928	18.8963	43.0143
Fe	FDK	0	24.1981	61.9787	41.43	9.38073	19.0251	20.0083	7.96634	17.3917	23.9417
Fe	FDK	0	33.0023	82.841	59.6562	15.7733	22.5617	26.7485	9.82632	17.7087	22.396
Fe	FDK	0	40.0267	67.6269	52.277	17.4961	20.8009	24.2895	14.1412	19.6029	42.8647
Fe	FDK	0	29.1274	70.0554	44.2615	15.0037	19.9568	23.3448	15.1778	21.3197	40.2212
Fe	FDK	0	40.7419	67.3871	40.3414	15.1443	23.0945	14.7722	18.0328	19.1924	31.3705
Fe	FDK	0	59.138	53.7429	49.1763	21.2777	23.5816	25.579	14.594	27.5107	30.6053
Fe	ZDK	0	39.0478	76.7427	65.8868	14.4612	28.4288	38.2275	29.023	22.1634	46.9434
Fe	ZDK	0	22.152	80.4784	48.3473	11.2562	12.6118	14.8436	14.4457	32.4739	14.7101
Fe	ZDK	0	24.8144	72.7319	56.5896	10.833	21.4172	12.7498	11.7438	15.3873	33.6814
Fe	ZDK	0	41.1236	60.4472	40.7491	12.9201	10.4802	11.0778	20.0505	24.3444	14.5514
Fe	ZDK	0	30.599	71.1793	56.0049	14.4625	24.2793	25.0069	10.8991	29.0083	15.2918
Fe	ZDK	0	34.8106	71.9702	60.8325	13.3137	19.0943	20.6932	12.2913	18.2186	38.7975
Fe	ZDK	0	22.2957	58.5064	40.0138	8.61391	16.9179	17.6866	5.63458	15.3024	19.0019
Fe	ZDK	0	53.9705	81.9195	53.134	19.9208	21.5894	23.9852	13.3931	20.6306	19.219
Fe	ZDK	0	38.679	63.509	52.162	21.3224	11.8255	27.3148	9.92437	8.32809	18.955
Fe	ZDK	0	25.2562	80.7684	44.3797	8.8963	20.1237	21.4148	11.2804	13.6081	26.623
Fe	ZDK	0	24.536	62.1702	41.6257	18.4445	9.76008	23.3033	16.7419	18.0029	26.0219
Fe	ZDK	0	50.1314	58.642	49.7841	12.684	16.9913	14.9947	15.0844	23.2086	21.1214
Ma	FDK	1	30.1959	79.6046	63.9933	23.2878	24.5515	18.6883	11.0463	18.5077	14.7921
Ma	FDK	1	36.5849	60.6274	40.8905	23.2666	10.6491	22.8063	18.3285	15.9956	13.8815
Ma	FDK	1	44.509	71.249	38.1582	21.403	12.6307	21.2436	19.4473	26.6083	26.1009
Ma	FDK	1	52.3376	59.6425	72.0709	32.5875	11.8583	24.288	19.5412	25.8077	30.3381
Ma	FDK	1	53.4246	60.0661	38.2716	19.2029	16.9026	27.2993	16.4734	35.2856	24.2085
Ma	FDK	1	28.3532	79.7404	67.6047	12.9655	25.5136	25.2039	12.0718	22.6527	26.2032
Ma	FDK	1	29.4252	74.8522	63.9082	17.7556	11.7268	18.3274	11.1965	19.6066	28.702
Ma	FDK	1	39.2913	60.9355	44.6369	17.414	11.6846	12.1481	16.513	18.2036	14.2565
Ma	FDK	1	25.14	79.1047	50.4334	13.9923	9.72699	26.3953	9.05933	29.9478	17.2937
Ma	FDK	1	22.0484	75.2751	53.2249	8.07251	13.9636	18.4333	10.4912	16.4887	8.51699
Ma	FDK	1	35.4608	60.7168	30.6383	5.95152	9.01066	9.59427	14.8869	19.8668	12.1346
Ma	FDK	1	41.617	49.2518	37.9708	12.2188	13.873	21.149	20.7483	17.4538	15.473
Ma	ZDK	1	37.5021	73.9795	63.1899	15.7437	20.8606	15.7047	10.7708	17.5936	12.4778
Ma	ZDK	1	36.6813	62.3317	35.2179	13.6437	12.423	25.8124	15.1886	19.6284	13.7287
Ma	ZDK	1	29.674	75.9538	38.8822	25.8823	32.2525	27.6577	15.4089	25.7214	25.8186
Ma	ZDK	1	48.108	64.0789	64.6428	10.4615	10.7961	18.7425	12.6719	19.1433	35.8789
Ma	ZDK	1	44.076	66.3421	40.4399	16.4166	14.6983	32.2407	13.1018	21.689	21.2167
Ma	ZDK	1	27.0337	84.7093	74.0958	20.5443	30.6742	18.9954	9.16255	23.5276	28.7372
Ma	ZDK	1	28.5628	76.0184	68.3116	16.9181	9.3126	17.9854	8.14768	18.7259	33.9982
Ma	ZDK	1	38.2173	65.9604	46.7334	17.9715	14.9286	11.6828	13.4511	23.0664	21.8371
Ma	ZDK	1	27.0634	78.7239	52.8176	7.53255	11.5895	25.4659	8.32588	23.9207	24.9532
Ma	ZDK	1	28.4971	75.5069	54.4098	9.60933	12.2321	21.3565	11.909	11.767	14.3492
Ma	ZDK	1	30.747	58.4052	32.2554	9.85539	8.48906	9.3569	11.6712	17.1756	18.3704
Ma	ZDK	1	27.4934	52.6353	34.5182	16.1806	10.5532	19.6207	14.8961	18.2283	15.6834
Ma	FDK	0	31.1273	85.9968	71.6951	19.2811	29.4417	15.6393	10.4799	26.5207	14.2008
Ma	FDK	0	34.3042	66.8189	42.2827	26.0235	12.3557	23.852	18.6162	13.1494	11.2423
Ma	FDK	0	61.253	74.9871	38.0019	37.3486	12.5148	26.7774	28.0931	20.5172	25.1299
Ma	FDK	0	52.7939	67.5088	60.8994	40.5598	14.1753	20.1057	23.5848	22.6502	34.2908
Ma	FDK	0	49.3743	65.5495	41.317	21.7504	17.6119	35.7278	25.1859	33.9329	23.7559
Ma	FDK	0	31.4667	85.2917	66.9833	18.1847	28.1411	28.0451	16.1124	36.0227	32.5623
Ma	FDK	0	27.7695	87.826	80.8911	17.2849	25.0662	9.14961	14.0318	25.0916	60.9252
Ma	FDK	0	44.4577	85.3126	62.1306	21.8196	21.3688	12.4695	24.067	23.626	16.6875
Ma	FDK	0	28.8309	79.7227	61.0934	16.5583	8.82121	27.1711	8.82176	24.4105	25.7443
Ma	FDK	0	37.2403	82.4722	57.3172	7.50865	16.3851	19.3141	16.7556	16.5704	11.0575
Ma	FDK	0	33.4773	79.822	56.1213	15.5387	16.5928	9.90726	14.04	26.4115	19.1564
Ma	FDK	0	39.9468	46.6921	37.9249	16.6359	11.8239	29.8207	24.3621	16.9047	20.4645
Ma	ZDK	0	16.2867	30.7373	13.0577	34.4469	83.7177	67.0912	14.8746	29.744	18.6223
Ma	ZDK	0	13.2125	8.28593	14.8636	35.6142	69.0538	45.8878	13.1414	19.8786	19.3082
Ma	ZDK	0	42.807	66.0901	42.3304	21.3799	31.4701	22.3127	16.3157	19.0121	29.202
Ma	ZDK	0	35.073	71.8592	78.3019	16.2344	13.6348	22.825	12.5552	22.1009	45.7878
Ma	ZDK	0	44.3763	66.503	48.0564	15.3074	16.977	35.7312	17.2893	24.8541	21.3224
Ma	ZDK	0	32.8092	75.5492	66.7242	15.7359	25.8055	24.1072	10.0634	31.4733	32.1932
Ma	ZDK	0	30.6405	74.2961	71.785	18.4459	17.8209	14.7081	12.3767	24.5235	51.3523
Ma	ZDK	0	37.7243	80.0191	65.0303	14.789	16.4353	22.3511	12.638	32.3226	29.5911
Ma	ZDK	0	34.429	78.5671	71.35	6.30592	14.7846	30.4721	10.7806	16.9904	40.0962
Ma	ZDK	0	26.8704	86.7687	55.7697	10.0329	17.6897	17.9173	14.6573	13.3085	16.8101
Ma	ZDK	0	32.7208	75.0126	47.6143	8.07973	15.6899	9.76427	12.5881	27.0044	12.1069
Ma	ZDK	0	39.798	57.1509	36.2898	9.54078	10.493	22.86	16.1603	16.9005	16.5887
主体间效应检验
因变量: R_Ankle_ROM_X								主体间效应检验
源	III 类平方和	自由度	均方	F	显著性	偏 Eta 平方		因变量: R_Ankle_ROM_Y
修正模型	570.046a	7	81.435	0.809	0.582	0.06		源	III 类平方和	自由度	均方	F	显著性	偏 Eta 平方
截距	121277	1	121277	1204.08	0	0.932		修正模型	577.331a	7	82.476	1.999	0.064	0.137
Gender	1.14	1	1.14	0.011	0.916	0		截距	24722.3	1	24722.3	599.302	0	0.872
Direction	471.081	1	471.081	4.677	0.033	0.05		Gender	287.051	1	287.051	6.958	0.01	0.073
fatigue	24.93	1	24.93	0.248	0.62	0.003		Direction	132.891	1	132.891	3.221	0.076	0.035
Gender * Direction	7.816	1	7.816	0.078	0.781	0.001		fatigue	67.151	1	67.151	1.628	0.205	0.018
Gender * fatigue	2.48	1	2.48	0.025	0.876	0		Gender * Direction	22.942	1	22.942	0.556	0.458	0.006
Direction * fatigue	53.601	1	53.601	0.532	0.468	0.006		Gender * fatigue	52.169	1	52.169	1.265	0.264	0.014
Gender * Direction * fatigue	8.999	1	8.999	0.089	0.766	0.001		Direction * fatigue	2.581	1	2.581	0.063	0.803	0.001
误差	8863.5	88	100.722					Gender * Direction * fatigue	12.545	1	12.545	0.304	0.583	0.003
总计	130711	96						误差	3630.17	88	41.252
修正后总计	9433.55	95						总计	28929.8	96
a R 方 = .060（调整后 R 方 = -.014）								修正后总计	4207.5	95
								a R 方 = .137（调整后 R 方 = .069）
主体间效应检验
因变量: R_Ankle_ROM_Z								主体间效应检验
源	III 类平方和	自由度	均方	F	显著性	偏 Eta 平方		因变量: R_Hip_ROM_X
修正模型	347.371a	7	49.624	1.945	0.072	0.134		源	III 类平方和	自由度	均方	F	显著性	偏 Eta 平方
截距	21698.2	1	21698.2	850.285	0	0.906		修正模型	465.244a	7	66.463	0.34	0.933	0.026
Gender	3.788	1	3.788	0.148	0.701	0.002		截距	254012	1	254012	1299.56	0	0.937
Direction	215.318	1	215.318	8.438	0.005	0.087		Gender	28.34	1	28.34	0.145	0.704	0.002
fatigue	24.794	1	24.794	0.972	0.327	0.011		Direction	150.603	1	150.603	0.771	0.382	0.009
Gender * Direction	23.844	1	23.844	0.934	0.336	0.011		fatigue	176.073	1	176.073	0.901	0.345	0.01
Gender * fatigue	62.366	1	62.366	2.444	0.122	0.027		Gender * Direction	0.114	1	0.114	0.001	0.981	0
Direction * fatigue	1.621	1	1.621	0.064	0.802	0.001		Gender * fatigue	10.023	1	10.023	0.051	0.821	0.001
Gender * Direction * fatigue	15.641	1	15.641	0.613	0.436	0.007		Direction * fatigue	44.247	1	44.247	0.226	0.635	0.003
误差	2245.65	88	25.519					Gender * Direction * fatigue	55.845	1	55.845	0.286	0.594	0.003
总计	24291.2	96						误差	17200.5	88	195.461
修正后总计	2593.02	95						总计	271678	96
a R 方 = .134（调整后 R 方 = .065）								修正后总计	17665.8	95
								a R 方 = .026（调整后 R 方 = -.051）
主体间效应检验								主体间效应检验
因变量: R_Hip_ROM_Y								因变量: R_Hip_ROM_Z
源	III 类平方和	自由度	均方	F	显著性	偏 Eta 平方		源	III 类平方和	自由度	均方	F	显著性	偏 Eta 平方
修正模型	648.374a	7	92.625	1.237	0.291	0.09		修正模型	1153.818a	7	164.831	1.712	0.116	0.12
截距	43749	1	43749	584.232	0	0.869		截距	60067	1	60067	624.011	0	0.876
Gender	147.623	1	147.623	1.971	0.164	0.022		Gender	225.22	1	225.22	2.34	0.13	0.026
Direction	85.084	1	85.084	1.136	0.289	0.013		Direction	41.276	1	41.276	0.429	0.514	0.005
fatigue	185.99	1	185.99	2.484	0.119	0.027		fatigue	376.511	1	376.511	3.911	0.051	0.043
Gender * Direction	42.413	1	42.413	0.566	0.454	0.006		Gender * Direction	454.018	1	454.018	4.717	0.033	0.051
Gender * fatigue	57.035	1	57.035	0.762	0.385	0.009		Gender * fatigue	48.705	1	48.705	0.506	0.479	0.006
Direction * fatigue	60.069	1	60.069	0.802	0.373	0.009		Direction * fatigue	2.98	1	2.98	0.031	0.861	0
Gender * Direction * fatigue	70.16	1	70.16	0.937	0.336	0.011		Gender * Direction * fatigue	5.108	1	5.108	0.053	0.818	0.001
误差	6589.7	88	74.883					误差	8470.84	88	96.26
总计	50987.1	96						总计	69691.7	96
修正后总计	7238.07	95						修正后总计	9624.66	95
a R 方 = .090（调整后 R 方 = .017）								a R 方 = .120（调整后 R 方 = .050）
主体间效应检验
因变量: R_Knee_ROM_X								主体间效应检验
源	III 类平方和	自由度	均方	F	显著性	偏 Eta 平方		因变量: R_Knee_ROM_Y
修正模型	896.503a	7	128.072	0.882	0.524	0.066		源	III 类平方和	自由度	均方	F	显著性	偏 Eta 平方
截距	462295	1	462295	3182.92	0	0.973		修正模型	1438.139a	7	205.448	2.05	0.058	0.14
Gender	1.695	1	1.695	0.012	0.914	0		截距	34551.4	1	34551.4	344.691	0	0.797
Direction	233.226	1	233.226	1.606	0.208	0.018		Gender	0.143	1	0.143	0.001	0.97	0
fatigue	55.406	1	55.406	0.381	0.538	0.004		Direction	47.082	1	47.082	0.47	0.495	0.005
Gender * Direction	62.616	1	62.616	0.431	0.513	0.005		fatigue	432.789	1	432.789	4.318	0.041	0.047
Gender * fatigue	0.464	1	0.464	0.003	0.955	0		Gender * Direction	436.712	1	436.712	4.357	0.04	0.047
Direction * fatigue	220.644	1	220.644	1.519	0.221	0.017		Gender * fatigue	301.418	1	301.418	3.007	0.086	0.033
Gender * Direction * fatigue	322.452	1	322.452	2.22	0.14	0.025		Direction * fatigue	96.116	1	96.116	0.959	0.33	0.011
误差	12781.3	88	145.242					Gender * Direction * fatigue	123.88	1	123.88	1.236	0.269	0.014
总计	475973	96						误差	8821.02	88	100.239
修正后总计	13677.8	95						总计	44810.6	96
a R 方 = .066（调整后 R 方 = -.009）								修正后总计	10259.2	95
								a R 方 = .140（调整后 R 方 = .072）
主体间效应检验
因变量: R_Knee_ROM_Z
源	III 类平方和	自由度	均方	F	显著性	偏 Eta 平方
修正模型	166.384a	7	23.769	0.704	0.669	0.053
截距	45381.3	1	45381.3	1343.58	0	0.939
Gender	30.171	1	30.171	0.893	0.347	0.01
Direction	49.268	1	49.268	1.459	0.23	0.016
fatigue	38.968	1	38.968	1.154	0.286	0.013
Gender * Direction	0.009	1	0.009	0	0.987	0
Gender * fatigue	29.764	1	29.764	0.881	0.35	0.01
Direction * fatigue	0.209	1	0.209	0.006	0.937	0
Gender * Direction * fatigue	17.996	1	17.996	0.533	0.467	0.006
误差	2972.33	88	33.776
总计	48520	96
修正后总计	3138.72	95
a R 方 = .053（调整后 R 方 = -.022）

## Sheet: Loading rate
Gender	direction	state	Mean_Loading_Rate	Vertical_Maximum_Loading_Rate
Fe	FDK	1	13.4664	50.781
Fe	FDK	1	38.617	71.5942
Fe	FDK	1	20.5145	52.6273
Fe	FDK	1	31.7123	62.3123
Fe	FDK	1	22.1534	46.3825
Fe	FDK	1	25.4326	62.7324
Fe	FDK	1	20.9499	68.4544
Fe	FDK	1	22.7726	89.9235
Fe	FDK	1	37.9494	62.522
Fe	FDK	1	30.0632	69.7907
Fe	FDK	1	46.8355	88.028
Fe	FDK	1	18.922	65.3144
Fe	ZDK	1	10.7458	46.5452
Fe	ZDK	1	33.8721	76.9435
Fe	ZDK	1	16.1619	48.0099
Fe	ZDK	1	28.9423	69.3579
Fe	ZDK	1	18.5842	47.338
Fe	ZDK	1	16.8774	64.793
Fe	ZDK	1	16.8217	54.9462
Fe	ZDK	1	19.3427	84.5096
Fe	ZDK	1	47.0938	82.9628
Fe	ZDK	1	15.5509	61.3676
Fe	ZDK	1	51.5122	86.2577
Fe	ZDK	1	15.0563	47.3051
Fe	FDK	0	11.1825	50.5258
Fe	FDK	0	27.2212	76.6119
Fe	FDK	0	17.6427	50.7086
Fe	FDK	0	16.6213	47.2964
Fe	FDK	0	26.782	51.0086
Fe	FDK	0	25.697	76.5856
Fe	FDK	0	15.7558	62.8625
Fe	FDK	0	19.5359	77.2742
Fe	FDK	0	36.1763	69.1287
Fe	FDK	0	30.0573	70.3719
Fe	FDK	0	44.883	92.4881
Fe	FDK	0	41.0596	80.8766
Fe	ZDK	0	13.3569	49.0721
Fe	ZDK	0	17.3175	80.4431
Fe	ZDK	0	16.6452	54.7697
Fe	ZDK	0	22.5689	59.068
Fe	ZDK	0	11.1646	47.5608
Fe	ZDK	0	28.4087	72.5183
Fe	ZDK	0	12.9791	55.8262
Fe	ZDK	0	18.6879	78.5988
Fe	ZDK	0	35.8052	76.3952
Fe	ZDK	0	17.073	60.7836
Fe	ZDK	0	47.6416	81.5746
Fe	ZDK	0	17.6136	43.5591
Ma	FDK	1	19.7978	71.7744
Ma	FDK	1	39.4875	63.7317
Ma	FDK	1	8.77545	51.8431
Ma	FDK	1	18.3582	67.7863
Ma	FDK	1	45.6478	95.4003
Ma	FDK	1	20.4793	54.634
Ma	FDK	1	25.8076	74.3213
Ma	FDK	1	36.9177	75.7634
Ma	FDK	1	12.7911	55.8682
Ma	FDK	1	30.2575	76.6489
Ma	FDK	1	19.135	52.3863
Ma	FDK	1	51.4507	115.279
Ma	ZDK	1	14.7884	48.5032
Ma	ZDK	1	18.9211	68.041
Ma	ZDK	1	33.866	73.631
Ma	ZDK	1	7.48076	47.0822
Ma	ZDK	1	23.3534	65.0102
Ma	ZDK	1	15.1987	79.5705
Ma	ZDK	1	10.7416	50.8089
Ma	ZDK	1	23.5739	72.6454
Ma	ZDK	1	9.22878	49.7323
Ma	ZDK	1	24.1694	78.6298
Ma	ZDK	1	18.5327	77.1547
Ma	ZDK	1	41.361	79.4959
Ma	FDK	0	14.4905	59.6541
Ma	FDK	0	16.688	74.3553
Ma	FDK	0	44.7056	92.2536
Ma	FDK	0	27.5052	64.7121
Ma	FDK	0	38.4299	81.3441
Ma	FDK	0	40.6878	84.8876
Ma	FDK	0	13.2903	61.0487
Ma	FDK	0	28.7161	79.2837
Ma	FDK	0	15.4025	63.3739
Ma	FDK	0	62.2872	102.252
Ma	FDK	0	23.8091	71.2989
Ma	FDK	0	18.9202	54.5239
Ma	ZDK	0	38.8037	78.5765
Ma	ZDK	0	48.0259	84.0158
Ma	ZDK	0	14.1983	52.874
Ma	ZDK	0	25.3978	74.8335
Ma	ZDK	0	41.7979	83.1541
Ma	ZDK	0	10.9951	58.2609
Ma	ZDK	0	13.7827	62.5535
Ma	ZDK	0	37.7467	90.7222
Ma	ZDK	0	13.9808	71.6272
Ma	ZDK	0	16.7085	74.0709
Ma	ZDK	0	22.2336	55.3945
Ma	ZDK	0	38.1551	87.5703
主体间效应检验								主体间效应检验
因变量: Vertical_Maximum_Loading_Rate								因变量: Mean_Loading_Rate
源	III 类平方和	自由度	均方	F	显著性	偏 Eta 平方		源	III 类平方和	自由度	均方	F	显著性	偏 Eta 平方
修正模型	1401.663a	7	200.238	0.927	0.49	0.069		修正模型	787.908a	7	112.558	0.761	0.621	0.057
截距	444869	1	444869	2059.63	0	0.959		截距	61443.9	1	61443.9	415.49	0	0.825
性别	826.469	1	826.469	3.826	0.054	0.042		Gender	21.143	1	21.143	0.143	0.706	0.002
方向	222.533	1	222.533	1.03	0.313	0.012		Direction	429.162	1	429.162	2.902	0.092	0.032
状态	155.062	1	155.062	0.718	0.399	0.008		fatigue	24.567	1	24.567	0.166	0.685	0.002
性别 * 方向	2.272	1	2.272	0.011	0.919	0		Gender * Direction	3.61	1	3.61	0.024	0.876	0
性别 * 状态	130.178	1	130.178	0.603	0.44	0.007		Gender * fatigue	218.135	1	218.135	1.475	0.228	0.016
方向 * 状态	6.178	1	6.178	0.029	0.866	0		Direction * fatigue	26.103	1	26.103	0.177	0.675	0.002
性别 * 方向 * 状态	58.97	1	58.97	0.273	0.603	0.003		Gender * Direction * fatigue	65.189	1	65.189	0.441	0.508	0.005
误差	19007.5	88	215.994					误差	13013.7	88	147.883
总计	465278	96						总计	75245.5	96
修正后总计	20409.1	95						修正后总计	13801.6	95
a R 方 = .069（调整后 R 方 = -.005）								a R 方 = .057（调整后 R 方 = -.018）

## Sheet: Moment
Gender	direction	state	Ankle_Moment_MIN_X	Ankle_Moment_MAX_X	Knee_Moment_MIN_X	Knee_Moment_MAX_X	Hip_Moment_MIN_X	Hip_Moment_MAX_X	Ankle_Moment_MIN_Y	Ankle_Moment_MAX_Y	Knee_Moment_MIN_Y	Knee_Moment_MAX_Y	Hip_Moment_MIN_Y	Hip_Moment_MAX_Y	Ankle_Moment_MIN_Z	Ankle_Moment_MAX_Z	Knee_Moment_MIN_Z	Knee_Moment_MAX_Z	Hip_Moment_MIN_Z	Hip_Moment_MAX_Z
Fe	FDK	1	-1.31959	0.543404	-0.244542	2.8392	-3.12421	0.918224	-0.309246	0.09928	-0.92659	0.762484	-0.713964	1.5816	-0.070829	0.137308	-0.740003	0.677704	-1.36979	1.54855
Fe	FDK	1	-1.44046	0.711073	-0.395713	2.26171	-2.90001	0.897037	-0.330254	0.0078	-0.516537	0.825162	-0.759727	2.1142	-0.065567	0.1971	-0.423056	0.413785	-1.18946	1.10636
Fe	FDK	1	-2.30447	0.021054	-0.349405	2.42162	-2.69613	0.744508	-0.016	0.655015	-0.147025	1.83278	-0.621665	2.75292	-0.844208	0.000245	-0.811299	0.044961	-1.01331	1.0548
Fe	FDK	1	-1.22262	0.006462	-0.501775	2.3541	-2.76968	0.706956	-0.464657	0.025415	-0.284976	0.527509	-0.019675	1.46952	-0.103565	0.10146	-0.325256	0.189197	-0.624201	0.797499
Fe	FDK	1	-1.03104	0.685277	-0.508053	2.3789	-4.02751	0.646	-0.489235	0.096987	-0.80619	0.533183	-0.701834	1.26424	-0.068286	0.109276	-0.464218	0.636663	-1.12408	0.867021
Fe	FDK	1	-0.907212	0.782217	-0.324565	2.67447	-2.70796	0.85473	-0.259641	0.175818	-0.483759	0.838622	-0.594597	2.45992	-0.129068	0.115514	-0.474286	0.269209	-0.749539	0.949519
Fe	FDK	1	-0.608911	0.984027	-0.671506	2.94691	-3.27346	1.31634	-0.142645	0.104044	-0.703779	0.718856	-0.819306	2.12726	-0.064031	0.105245	-0.452909	0.81988	-1.38962	1.01319
Fe	FDK	1	-2.16004	-0.005386	-1.81535	2.29789	-4.85296	1.75221	-0.303602	1.43373	-0.020468	1.46486	-0.841655	3.67598	-1.11352	-0.001645	-1.30835	0.071905	-1.17498	1.30701
Fe	FDK	1	-2.13237	-0.00488	-1.63989	1.72422	-4.28188	0.6567	-0.236865	0.594692	-0.027121	1.86007	-0.585481	3.37288	-0.920069	-0.000606	-1.30156	0.021471	-1.34903	1.81535
Fe	FDK	1	-2.30928	-0.001961	-1.02435	3.29115	-3.80208	1.15	-0.09386	1.34343	-0.157161	1.86942	-0.808922	2.80641	-1.13201	0.000549	-1.17279	0.111804	-0.856522	1.74642
Fe	FDK	1	-1.05346	0.755731	-0.428241	2.84643	-3.73722	1.26226	-0.005924	0.24851	-0.4891	0.7275	-1.18326	1.65469	-0.249552	0.016502	-0.47117	0.626962	-1.17825	0.396409
Fe	FDK	1	-1.02849	0.928723	-0.461541	2.44725	-3.26439	0.889168	-0.124513	0.158322	-0.3329	0.862555	-0.781327	1.22161	-0.138449	0.07343	-0.444401	0.259763	-1.01407	0.495709
Fe	ZDK	1	-1.15091	0.447609	-0.468086	2.89587	-3.10714	0.769243	-0.167284	0.144271	-0.989599	0.222836	-0.806991	1.05889	-0.051975	0.20596	-0.151471	1.01961	-1.60453	0.653012
Fe	ZDK	1	-1.35955	0.77651	-0.761223	2.14403	-3.18921	1.11926	-0.200196	0.077847	-0.54313	1.00479	-0.86928	3.02697	-0.158521	0.185868	-0.57988	0.564247	-0.95684	1.11604
Fe	ZDK	1	-2.33813	-0.019514	-0.883599	1.40831	-4.04472	0.657048	-1.31329	-0.001862	-0.619396	0.446819	-0.44696	2.25158	-0.003255	0.455852	-0.190087	0.604537	-2.00527	0.428391
Fe	ZDK	1	-1.35915	0.084946	-0.455622	2.34163	-2.89126	0.782366	-0.428388	0.063083	-0.40682	0.412658	-0.146776	1.22772	-0.040472	0.089812	-0.245305	0.317051	-0.721096	0.443446
Fe	ZDK	1	-1.03797	0.606474	-0.599565	2.21534	-3.46836	0.660705	-0.293309	0.118677	-0.796362	0.426464	-0.800068	1.29395	-0.074353	0.135599	-0.341103	0.903764	-1.66396	0.688794
Fe	ZDK	1	-1.01153	0.688385	-0.323342	2.52366	-3.51401	1.07834	-0.19706	0.258854	-0.824318	0.440409	-0.988467	1.87736	-0.066383	0.166867	-0.236731	0.59672	-1.108	0.889447
Fe	ZDK	1	-0.862534	0.862877	-0.655243	3.04765	-2.95485	1.61716	-0.081854	0.118797	-0.710997	0.282308	-0.697348	1.04	-0.058014	0.097495	-0.160644	0.775028	-1.26311	0.446319
Fe	ZDK	1	-2.28661	-0.027892	-2.25651	1.70716	-4.95147	1.72712	-0.745379	0.062799	-1.00513	0.323784	-1.02405	2.17487	0.010514	1.0947	-0.060936	1.13277	-1.78391	0.346204
Fe	ZDK	1	-1.83577	-0.016528	-1.84991	1.0327	-6.38248	1.55936	-1.34018	0.015089	-1.352	0.408115	-0.687247	1.73581	-0.000198	0.888408	-0.078493	1.07308	-1.64768	0.794113
Fe	ZDK	1	-2.74016	-0.014508	-1.3684	1.83317	-4.82043	1.58042	-0.745969	0.014018	-0.327907	0.269389	-0.778809	1.34485	-0.001113	0.442895	-0.281954	0.555687	-1.97507	0.363981
Fe	ZDK	1	-1.11528	0.70976	-0.499294	2.34884	-3.80006	1.19631	-0.032208	0.14205	-0.493633	0.356979	-1.59624	1.7089	-0.064628	0.126973	-0.180757	0.675788	-1.38032	0.347441
Fe	ZDK	1	-0.975064	0.685886	-0.422898	2.40415	-3.64086	0.531602	-0.05301	0.13458	-0.647246	0.338356	-0.593542	0.712736	-0.131313	0.095805	-0.156046	0.357467	-1.20809	0.469499
Fe	FDK	0	-1.34198	0.503768	-0.715025	2.69862	-3.74127	0.891737	-0.301741	0.106003	-0.90891	0.683352	-0.818514	1.74816	-0.087318	0.139642	-0.676389	0.759131	-1.57917	1.547
Fe	FDK	0	-1.48734	0.94211	-0.505763	2.64328	-2.89792	0.791476	-0.429289	0.077741	-0.819483	0.788813	-0.60909	2.14383	-0.12238	0.136204	-0.435778	0.776609	-0.881477	1.16112
Fe	FDK	0	-1.90829	0.024784	-0.269532	2.70595	-2.20919	0.620549	-0.033711	0.796748	-0.105126	2.13311	-0.365035	2.93557	-0.870856	-0.001352	-1.10428	0.031247	-0.552953	1.07509
Fe	FDK	0	-1.00532	0.387392	-0.365262	2.25231	-2.53057	0.641115	-0.252737	0.180316	-0.503179	0.451375	-0.37118	1.42711	-0.151554	0.003048	-0.404805	0.289605	-0.338115	0.938915
Fe	FDK	0	-0.983116	0.770997	-0.567834	2.75495	-3.96754	0.39179	-0.508188	0.116979	-0.934192	0.653633	-0.566109	1.5077	-0.113063	0.160511	-0.664577	0.816186	-1.57122	1.09904
Fe	FDK	0	-1.13934	0.827292	-0.335258	3.1667	-2.85658	1.04544	-0.425111	0.269694	-0.497531	0.757295	-0.557591	2.31145	-0.090579	0.114007	-0.382308	0.272591	-0.824257	0.837422
Fe	FDK	0	-0.607001	0.917882	-0.691032	2.51592	-3.06905	1.10842	-0.145662	0.103805	-0.75733	0.611724	-0.520922	1.5645	-0.04842	0.108804	-0.299277	0.658141	-1.15987	0.851111
Fe	FDK	0	-2.17477	0.006608	-1.92601	2.00291	-4.43529	1.09543	-0.282862	1.39037	-0.050182	1.59876	-0.517847	3.80409	-1.15861	0.000829	-1.19878	0.064583	-0.893107	1.37125
Fe	FDK	0	-2.0716	-0.007528	-1.36017	2.14754	-4.45871	0.507087	-0.227339	0.722508	0.035305	2.19887	-0.204207	3.26118	-0.980171	4.9E-05	-1.40504	0.06449	-1.51589	1.47262
Fe	FDK	0	-1.79062	0.023381	-1.20143	3.37954	-3.65685	1.15497	-0.060569	1.47285	-0.11236	2.15674	-0.576564	2.79683	-1.11885	-0.000178	-1.19459	0.014548	-0.696419	1.05297
Fe	FDK	0	-1.19229	0.736933	-0.5956	3.0321	-4.00105	1.43622	-0.012697	0.240262	-0.633198	0.975668	-0.986371	2.63562	-0.219924	0.076085	-0.707693	0.675418	-1.12793	0.577015
Fe	FDK	0	-1.29476	0.87222	-0.352568	2.8754	-3.85458	0.729487	-0.14036	0.185293	-0.841512	0.799469	-0.979172	1.25413	-0.102337	0.176658	-0.438232	0.471804	-1.40459	0.566227
Fe	ZDK	0	-1.22475	0.506447	-0.653816	2.59225	-2.78778	1.17527	-0.148599	0.110216	-1.04882	0.299693	-0.851826	2.02181	-0.049782	0.226063	-0.198381	0.881724	-1.25297	1.18136
Fe	ZDK	0	-1.52874	0.834475	-1.04408	2.31024	-3.26362	1.26325	-0.212504	0.085053	-0.706985	1.22265	-1.2503	3.58	-0.219925	0.158511	-0.60668	0.670427	-0.855432	1.39598
Fe	ZDK	0	-2.26693	-0.020557	-1.1777	1.24109	-3.96462	0.733625	-1.14101	0.002717	-0.58832	0.449371	-0.547257	2.30035	-0.001789	0.505013	-0.243903	0.610839	-1.72162	0.488223
Fe	ZDK	0	-1.15031	0.319872	-0.508308	2.19276	-2.48996	0.94462	-0.229034	0.176388	-0.553195	0.420042	-0.249315	1.24119	-0.080383	0.044855	-0.225181	0.365801	-0.626345	0.481931
Fe	ZDK	0	-1.0607	0.730376	-0.503859	2.54205	-3.9541	0.898451	-0.359522	0.159339	-1.17369	0.515126	-1.12112	1.40244	-0.100187	0.12177	-0.389764	1.26608	-2.03539	0.635507
Fe	ZDK	0	-1.26254	0.618585	-0.38319	3.15399	-3.21598	1.15195	-0.345358	0.237395	-0.774915	0.569244	-0.985137	1.9002	-0.030485	0.195251	-0.198011	0.505278	-1.47836	0.698242
Fe	ZDK	0	-0.556781	0.828158	-0.524769	2.78561	-3.00008	1.28312	-0.072648	0.107009	-0.78669	0.398294	-0.780639	1.33291	-0.070084	0.082901	-0.231205	0.747241	-1.55991	0.674462
Fe	ZDK	0	-2.4674	0.003515	-2.14534	1.58488	-5.91662	1.6813	-0.668144	0.127337	-1.14695	0.625518	-1.37906	1.94587	-0.000218	0.892334	-0.099233	1.33799	-2.01656	0.84538
Fe	ZDK	0	-1.93281	-0.046825	-2.0762	1.2867	-6.59218	0.942705	-1.51235	0.015676	-1.39282	0.342437	-1.23167	2.31779	0.023275	0.879369	-0.064752	1.25509	-2.2541	0.632393
Fe	ZDK	0	-2.69167	-0.004162	-1.82867	1.74837	-5.14015	1.57268	-0.716679	0.016559	-0.323185	0.244252	-0.650793	1.58112	-0.001283	0.361386	-0.324024	0.582602	-2.15096	0.652715
Fe	ZDK	0	-0.916347	0.311259	-0.905519	2.39896	-4.01312	1.23866	-0.034491	0.171955	-0.387261	0.399101	-1.28304	1.98921	-0.173952	0.175046	-0.271517	0.640789	-1.01923	0.353427
Fe	ZDK	0	-1.30157	0.634527	-0.428826	2.5548	-3.40996	0.621602	-0.123736	0.160422	-0.789317	0.533222	-0.507661	0.924223	-0.057647	0.169501	-0.152022	0.460228	-1.15402	0.331473
Ma	FDK	1	-1.41131	0.836574	-1.01912	2.36011	-4.66647	0.519578	-0.45466	0.127476	-0.720486	0.769843	-0.571309	1.53245	-0.131891	0.202451	-0.691534	0.832473	-1.62878	0.67241
Ma	FDK	1	-2.31432	0.03535	-0.705868	1.49144	-3.64234	0.551101	-0.025527	1.08455	-0.040885	2.18722	-0.102561	2.89043	-0.871361	-0.026763	-1.26671	0.001951	-0.343446	1.38387
Ma	FDK	1	-1.26147	0.59906	-0.663906	2.75775	-3.23712	0.65236	-0.393511	0.115649	-0.680432	0.817358	-0.49627	2.22694	-0.070401	0.147064	-0.447892	0.505742	-1.02618	1.25297
Ma	FDK	1	-1.24663	0.718561	-0.608785	2.54759	-2.86392	1.24371	-0.456508	0.081501	-0.407384	0.95274	-0.827966	2.15866	-0.146922	0.200832	-0.708267	0.41797	-1.91439	1.00142
Ma	FDK	1	-1.12292	1.02446	-0.827345	1.92884	-3.536	0.924056	-0.664481	0.206104	-0.295854	1.64818	-1.18686	3.61221	-0.285571	0.210448	-0.798272	0.302745	-1.48368	1.56708
Ma	FDK	1	-1.1683	0.446214	-1.37015	1.28891	-3.29155	1.07375	-0.21628	0.161903	-0.740957	0.752783	-0.701993	2.32596	-0.196058	0.086262	-0.258894	0.544136	-0.901058	1.24757
Ma	FDK	1	-1.14032	0.796429	-0.525626	2.30339	-2.54487	1.19083	-0.641448	0.251919	-0.144233	0.661987	-1.24352	2.5602	-0.033405	0.142761	-0.481377	0.113459	-0.823267	1.29718
Ma	FDK	1	-1.09015	0.769292	-1.05437	1.78461	-3.76058	0.679704	-0.205559	0.133953	-0.449662	0.824568	-0.200195	1.81875	-0.183991	0.06377	-0.456036	0.399707	-0.610112	0.977034
Ma	FDK	1	-1.02032	0.650331	-0.99934	3.07725	-3.50686	1.12539	-0.776788	0.185834	-0.338295	1.06435	-1.06499	2.59501	-0.055599	0.146777	-0.768327	0.299818	-1.2068	1.4892
Ma	FDK	1	-1.59812	0.121753	-0.865806	2.9767	-4.25855	1.20396	-0.002218	1.49986	-0.153567	2.03016	-0.492506	3.21773	-1.06967	0.001272	-1.4489	0.076533	-0.550309	1.67654
Ma	FDK	1	-1.69152	-0.013804	-0.811714	1.54661	-2.50032	0.866796	-0.018783	0.879474	-0.067685	1.47179	-0.28322	2.44404	-0.849238	4.4E-05	-0.878101	0.009168	-0.337792	0.795193
Ma	FDK	1	-1.2879	0.296726	-0.6911	2.23163	-4.31174	1.48163	-0.408855	0.126103	-0.25851	2.09199	-0.482849	3.11056	-0.030286	0.220729	-1.30662	0.149628	-0.838041	1.87453
Ma	ZDK	1	-1.28347	0.748822	-1.0259	2.6381	-5.19053	1.12487	-0.290057	0.185653	-0.844016	0.563864	-0.622786	1.51567	-0.173754	0.192642	-0.351589	0.890598	-1.60792	0.754887
Ma	ZDK	1	-2.87425	-0.026696	-1.87124	0.428961	-4.42894	0.903646	-0.77007	0.052667	-0.356312	0.972295	-0.113432	3.25564	-0.170031	0.342827	-0.332536	0.427171	-1.31384	0.994386
Ma	ZDK	1	-1.04017	0.449373	-1.19905	2.42861	-3.73492	0.810486	-0.014973	0.362677	-1.57109	0.539873	-0.45376	1.93485	-0.164998	0.122985	-0.052261	0.803508	-0.88342	0.476079
Ma	ZDK	1	-1.14027	0.709871	-0.640101	2.73992	-2.99235	1.35087	-0.100827	0.130628	-0.374915	0.745001	-0.840692	2.71628	-0.126247	0.111462	-0.426989	0.560973	-1.49323	0.955891
Ma	ZDK	1	-1.35644	0.680391	-0.892139	2.74076	-3.77683	1.65488	-0.519184	0.234858	-0.069778	1.04107	-1.59286	2.57586	-0.163079	0.248421	-0.607191	0.560838	-1.57339	1.24054
Ma	ZDK	1	-1.21513	0.418077	-1.43149	1.21941	-3.47125	1.44664	-0.044651	0.222287	-0.759957	0.580114	-0.76347	1.85657	-0.208577	0.118831	-0.110417	0.68633	-0.904704	0.747593
Ma	ZDK	1	-1.07435	0.617188	-1.0492	2.11286	-3.7837	2.25867	-0.089295	0.264599	-0.511556	0.121275	-1.22646	2.31522	-0.229645	0.128361	-0.100286	0.744209	-1.10808	0.614433
Ma	ZDK	1	-1.24821	0.692635	-0.904724	2.27799	-3.24948	1.00909	-0.129351	0.06941	-0.632403	0.685504	-0.512164	2.36164	-0.150184	0.111577	-0.404404	0.631011	-0.84367	0.756999
Ma	ZDK	1	-1.1494	0.629807	-0.91102	3.04208	-3.51974	1.29419	-0.495931	0.280723	-0.118621	0.697334	-0.848593	2.55764	-0.090074	0.094387	-0.457781	0.334351	-1.36229	0.665641
Ma	ZDK	1	-2.22369	-0.006047	-1.88743	1.6133	-5.83522	1.03972	-0.601015	0.02994	-0.498453	0.365195	-0.967969	1.1317	-0.000702	0.540406	-0.081388	0.705906	-1.48518	0.733635
Ma	ZDK	1	-1.73672	-0.014824	-1.62569	0.829657	-3.76625	1.30456	-0.780102	0.002179	-0.858691	0.11141	-0.442166	0.564429	0.000347	0.576116	-0.033809	0.627766	-1.13868	0.333136
Ma	ZDK	1	-1.19219	0.788735	-1.32189	1.91467	-4.30879	1.87189	-0.24685	0.136617	-0.217683	1.19976	-0.644013	2.89122	-0.162863	0.283434	-0.678648	0.229526	-0.57263	1.15249
Ma	FDK	0	-1.36802	0.883782	-0.957861	2.34977	-4.54866	0.538218	-0.375141	0.157318	-1.1091	0.762411	-0.327842	1.25203	-0.139338	0.152004	-0.619742	0.899017	-1.50815	0.715343
Ma	FDK	0	-2.3095	0.034384	-1.28605	1.29854	-3.65256	0.415167	-0.011863	0.866392	-0.040314	1.48079	-0.247744	2.42057	-0.92175	-0.00224	-1.22057	0.045118	-0.318345	0.7334
Ma	FDK	0	-1.6632	0.147906	-0.593848	2.89257	-3.55396	0.369551	-0.887326	0.112247	-0.530939	1.14255	-0.12052	2.63004	-0.045828	0.2701	-0.886313	0.351513	-1.55657	1.26541
Ma	FDK	0	-1.11013	0.742092	-0.616749	2.67223	-3.42297	0.829068	-0.340591	0.15629	-0.265157	1.38869	-0.475179	2.6919	-0.225047	0.245298	-1.16343	0.160444	-1.78673	1.10322
Ma	FDK	0	-1.30744	0.897065	-1.02043	2.39133	-3.76687	1.07613	-0.644267	0.205898	-0.152456	1.5242	-0.550992	3.49934	-0.297294	0.172721	-0.696801	0.137214	-0.885931	0.976694
Ma	FDK	0	-1.12611	0.475483	-0.885356	1.97114	-3.14744	0.919021	-0.346031	0.206865	-0.875916	0.927909	-0.681995	2.54095	-0.171658	0.137834	-0.425564	0.506498	-0.801292	1.20669
Ma	FDK	0	-1.30279	0.924425	-0.897141	2.53484	-3.32795	1.20948	-0.733252	0.263007	-0.318959	0.789452	-0.698656	2.61369	-0.035672	0.148209	-0.670128	0.311619	-1.14043	0.93416
Ma	FDK	0	-1.40075	0.688035	-0.864502	2.22444	-3.75933	1.06942	-0.184775	0.189123	-0.837647	0.676724	-0.354897	1.33406	-0.193264	0.03421	-0.535679	0.45576	-0.530486	1.06843
Ma	FDK	0	-0.96153	0.687488	-1.06121	3.38318	-4.20493	1.46087	-0.840311	0.220393	-0.42099	1.0504	-1.03291	2.78347	-0.096008	0.152971	-0.807242	0.27919	-1.33282	1.53434
Ma	FDK	0	-1.58201	0.048522	-0.765245	2.98719	-4.64346	1.24036	-0.013853	1.5919	-0.080992	1.9555	-0.286977	2.90232	-1.10104	0.001441	-1.42211	0.030459	-0.142796	1.30577
Ma	FDK	0	-1.36306	0.07811	-1.20442	1.94753	-3.57853	1.33943	-0.032518	0.964801	-0.005978	2.0274	-0.30163	3.76738	-1.20331	0.00083	-1.61392	-0.011557	-0.214138	1.22105
Ma	FDK	0	-1.42224	0.147279	-0.757377	2.63196	-4.10781	0.888073	-0.534715	0.198187	-0.102022	2.48183	-0.502453	3.15229	-0.048981	0.388042	-1.42884	0.044308	-0.572925	2.24504
Ma	ZDK	0	-1.23262	0.803423	-1.34237	2.30764	-5.64073	0.835373	-0.298077	0.227455	-1.35659	0.83471	-0.285643	1.70319	-0.180257	0.164416	-0.310002	0.877584	-1.29021	0.80081
Ma	ZDK	0	-2.99246	-0.028629	-1.81629	0.281406	-4.69158	0.784149	-0.970591	0.128114	-0.228096	1.30221	0.107047	4.09063	-0.044847	0.479177	-0.409822	0.343978	-1.08441	1.60748
Ma	ZDK	0	-1.11154	0.403868	-1.38706	2.67087	-3.65728	0.619265	-0.014147	0.464933	-1.77508	0.560459	-0.484091	1.96729	-0.173567	0.141089	-0.056711	1.08814	-1.01682	0.796394
Ma	ZDK	0	-0.856815	0.872923	-1.08113	2.86897	-3.78181	1.09726	-0.100074	0.140733	-0.708645	0.782174	-0.797282	3.47553	-0.202077	0.09612	-0.624777	0.75996	-1.85763	0.835184
Ma	ZDK	0	-1.1197	0.871616	-1.16777	2.06153	-4.20758	1.0774	-0.359341	0.258321	-0.215294	1.12827	-0.562751	3.31175	-0.222087	0.186004	-0.540934	0.119117	-1.07303	0.879119
Ma	ZDK	0	-1.17766	0.539169	-1.66156	1.52661	-4.21731	1.5296	-0.26065	0.167494	-0.941171	0.72404	-0.791891	2.27437	-0.199126	0.204972	-0.127235	0.638726	-0.9958	0.974259
Ma	ZDK	0	-1.21211	0.647584	-1.14606	2.48034	-4.0361	2.548	-0.074012	0.239145	-0.511826	0.268529	-1.50686	2.21132	-0.145898	0.153988	-0.147437	0.93676	-1.37603	0.760049
Ma	ZDK	0	-1.06811	0.901033	-0.908775	2.64562	-4.03104	1.28651	-0.105599	0.165047	-0.86601	0.87849	-0.75287	2.33071	-0.18343	0.065884	-0.476937	0.566422	-0.809452	0.864541
Ma	ZDK	0	-1.16237	0.689458	-1.19381	3.33581	-4.02209	1.75856	-0.462403	0.254105	-0.726453	0.829661	-1.75543	4.12387	-0.093683	0.067275	-0.679454	0.24459	-1.28784	0.671177
Ma	ZDK	0	-2.14145	-0.011237	-1.77515	1.53659	-5.35665	1.27984	-0.396576	0.027182	-0.358166	0.509464	-0.62784	1.30809	-0.00178	0.453971	-0.212514	0.511073	-1.25896	0.443065
Ma	ZDK	0	-1.64119	-0.015796	-1.90191	0.831256	-4.28156	1.13171	-0.820318	0.003796	-1.01482	0.306219	-0.617709	0.714422	-0.000553	0.639721	-0.023315	0.891953	-1.11976	0.280346
Ma	ZDK	0	-1.58199	0.891505	-1.45334	2.10162	-4.93646	1.34416	-0.418822	0.165963	-0.102996	1.23859	-0.619258	3.24965	-0.100374	0.335229	-0.818513	0.256981	-0.650846	1.17444
主体间效应检验								主体间效应检验
因变量: Ankle_Moment_MAX_X								因变量: Ankle_Moment_MAX_Y
源	III 类平方和	自由度	均方	F	显著性	偏 Eta 平方		源	III 类平方和	自由度	均方	F	显著性	偏 Eta 平方
修正模型	.255a	7	0.036	0.274	0.963	0.021		修正模型	2.099a	7	0.3	2.436	0.025	0.162
截距	21.281	1	21.281	160.049	0	0.645		截距	7.778	1	7.778	63.204	0	0.418
Gender	0.119	1	0.119	0.893	0.347	0.01		Gender	0.012	1	0.012	0.098	0.755	0.001
Direction	0.03	1	0.03	0.225	0.636	0.003		Direction	2.001	1	2.001	16.26	0	0.156
fatigue	0.008	1	0.008	0.061	0.805	0.001		fatigue	0.023	1	0.023	0.188	0.666	0.002
Gender * Direction	0.047	1	0.047	0.355	0.553	0.004		Gender * Direction	0.056	1	0.056	0.454	0.502	0.005
Gender * fatigue	0	1	0	0.003	0.96	0		Gender * fatigue	0.002	1	0.002	0.013	0.909	0
Direction * fatigue	0.006	1	0.006	0.042	0.837	0		Direction * fatigue	0.003	1	0.003	0.022	0.883	0
Gender * Direction * fatigue	0.045	1	0.045	0.336	0.563	0.004		Gender * Direction * fatigue	0.002	1	0.002	0.02	0.887	0
误差	11.701	88	0.133					误差	10.829	88	0.123
总计	33.236	96						总计	20.706	96
修正后总计	11.956	95						修正后总计	12.928	95
a R 方 = .021（调整后 R 方 = -.057）								a R 方 = .162（调整后 R 方 = .096）
主体间效应检验								主体间效应检验
因变量: Ankle_Moment_MAX_Z								因变量: Ankle_Moment_MIN_X
源	III 类平方和	自由度	均方	F	显著性	偏 Eta 平方		源	III 类平方和	自由度	均方	F	显著性	偏 Eta 平方
修正模型	.926a	7	0.132	3.615	0.002	0.223		修正模型	.242a	7	0.035	0.118	0.997	0.009
截距	3.574	1	3.574	97.65	0	0.526		截距	201.405	1	201.405	685.51	0	0.886
Gender	0.004	1	0.004	0.106	0.745	0.001		Gender	0.084	1	0.084	0.287	0.593	0.003
Direction	0.805	1	0.805	21.998	0	0.2		Direction	0.126	1	0.126	0.43	0.514	0.005
fatigue	0.001	1	0.001	0.027	0.87	0		fatigue	9.127E-5	1	9.127E-5	0	0.986	0
Gender * Direction	0.111	1	0.111	3.038	0.085	0.033		Gender * Direction	0.001	1	0.001	0.005	0.947	0
Gender * fatigue	0.003	1	0.003	0.082	0.775	0.001		Gender * fatigue	0.003	1	0.003	0.011	0.916	0
Direction * fatigue	0.002	1	0.002	0.051	0.822	0.001		Direction * fatigue	9.658E-7	1	9.658E-7	0	0.999	0
Gender * Direction * fatigue	2.090E-5	1	2.090E-5	0.001	0.981	0		Gender * Direction * fatigue	0.027	1	0.027	0.092	0.763	0.001
误差	3.221	88	0.037					误差	25.855	88	0.294
总计	7.721	96						总计	227.502	96
修正后总计	4.147	95						修正后总计	26.097	95
a R 方 = .223（调整后 R 方 = .162）								a R 方 = .009（调整后 R 方 = -.070）
主体间效应检验								主体间效应检验
因变量: Ankle_Moment_MIN_Y								因变量: Ankle_Moment_MIN_Z
源	III 类平方和	自由度	均方	F	显著性	偏 Eta 平方		源	III 类平方和	自由度	均方	F	显著性	偏 Eta 平方
修正模型	.688a	7	0.098	0.958	0.467	0.071		修正模型	2.109a	7	0.301	3.176	0.005	0.202
截距	12.277	1	12.277	119.616	0	0.576		截距	5.49	1	5.49	57.857	0	0.397
Gender	0.007	1	0.007	0.067	0.796	0.001		Gender	0.001	1	0.001	0.006	0.941	0
Direction	0.232	1	0.232	2.26	0.136	0.025		Direction	1.977	1	1.977	20.838	0	0.191
fatigue	0.008	1	0.008	0.08	0.778	0.001		fatigue	0.006	1	0.006	0.062	0.804	0.001
Gender * Direction	0.428	1	0.428	4.172	0.044	0.045		Gender * Direction	0.117	1	0.117	1.228	0.271	0.014
Gender * fatigue	0.008	1	0.008	0.077	0.783	0.001		Gender * fatigue	0	1	0	0.003	0.954	0
Direction * fatigue	0.003	1	0.003	0.032	0.859	0		Direction * fatigue	0.005	1	0.005	0.052	0.82	0.001
Gender * Direction * fatigue	0.002	1	0.002	0.017	0.898	0		Gender * Direction * fatigue	0.004	1	0.004	0.04	0.842	0
误差	9.032	88	0.103					误差	8.35	88	0.095
总计	21.998	96						总计	15.948	96
修正后总计	9.72	95						修正后总计	10.459	95
a R 方 = .071（调整后 R 方 = -.003）								a R 方 = .202（调整后 R 方 = .138）
主体间效应检验								主体间效应检验
因变量: Hip_Moment_MAX_X								因变量: Hip_Moment_MAX_Y
源	III 类平方和	自由度	均方	F	显著性	偏 Eta 平方		源	III 类平方和	自由度	均方	F	显著性	偏 Eta 平方
修正模型	2.333a	7	0.333	2.316	0.032	0.156		修正模型	10.508a	7	1.501	2.446	0.024	0.163
截距	110.989	1	110.989	771.363	0	0.898		截距	478.83	1	478.83	780.355	0	0.899
Gender	0.285	1	0.285	1.984	0.162	0.022		Gender	5.338	1	5.338	8.699	0.004	0.09
Direction	1.78	1	1.78	12.371	0.001	0.123		Direction	3.206	1	3.206	5.225	0.025	0.056
fatigue	0.045	1	0.045	0.316	0.576	0.004		fatigue	1.073	1	1.073	1.749	0.189	0.019
Gender * Direction	0.16	1	0.16	1.11	0.295	0.012		Gender * Direction	0.408	1	0.408	0.665	0.417	0.007
Gender * fatigue	0	1	0	0.003	0.954	0		Gender * fatigue	0.051	1	0.051	0.083	0.774	0.001
Direction * fatigue	0.01	1	0.01	0.071	0.791	0.001		Direction * fatigue	0.398	1	0.398	0.649	0.423	0.007
Gender * Direction * fatigue	0.052	1	0.052	0.359	0.55	0.004		Gender * Direction * fatigue	0.034	1	0.034	0.055	0.816	0.001
误差	12.662	88	0.144					误差	53.997	88	0.614
总计	125.984	96						总计	543.335	96
修正后总计	14.995	95						修正后总计	64.505	95
a R 方 = .156（调整后 R 方 = .088）								a R 方 = .163（调整后 R 方 = .096）
主体间效应检验								主体间效应检验
因变量: Hip_Moment_MAX_Z								因变量: Hip_Moment_MIN_X
源	III 类平方和	自由度	均方	F	显著性	偏 Eta 平方		源	III 类平方和	自由度	均方	F	显著性	偏 Eta 平方
修正模型	5.124a	7	0.732	6.245	0	0.332		修正模型	9.103a	7	1.3	1.906	0.078	0.132
截距	84.492	1	84.492	720.783	0	0.891		截距	1398.29	1	1398.29	2049.97	0	0.959
Gender	0.675	1	0.675	5.761	0.018	0.061		Gender	1.289	1	1.289	1.89	0.173	0.021
Direction	4.302	1	4.302	36.698	0	0.294		Direction	6.243	1	6.243	9.152	0.003	0.094
fatigue	0.003	1	0.003	0.029	0.865	0		fatigue	0.964	1	0.964	1.414	0.238	0.016
Gender * Direction	0.001	1	0.001	0.006	0.939	0		Gender * Direction	0.03	1	0.03	0.043	0.835	0
Gender * fatigue	0.013	1	0.013	0.108	0.744	0.001		Gender * fatigue	0.536	1	0.536	0.785	0.378	0.009
Direction * fatigue	0.129	1	0.129	1.1	0.297	0.012		Direction * fatigue	0.04	1	0.04	0.058	0.81	0.001
Gender * Direction * fatigue	0.001	1	0.001	0.011	0.918	0		Gender * Direction * fatigue	0.002	1	0.002	0.003	0.954	0
误差	10.316	88	0.117					误差	60.025	88	0.682
总计	99.932	96						总计	1467.42	96
修正后总计	15.44	95						修正后总计	69.128	95
a R 方 = .332（调整后 R 方 = .279）								a R 方 = .132（调整后 R 方 = .063）
主体间效应检验								主体间效应检验
因变量: Hip_Moment_MIN_Y								因变量: Hip_Moment_MIN_Z
源	III 类平方和	自由度	均方	F	显著性	偏 Eta 平方		源	III 类平方和	自由度	均方	F	显著性	偏 Eta 平方
修正模型	1.478a	7	0.211	1.72	0.115	0.12		修正模型	3.910a	7	0.559	3.063	0.006	0.196
截距	46.393	1	46.393	377.964	0	0.811		截距	129.695	1	129.695	711.225	0	0.89
Gender	0.242	1	0.242	1.97	0.164	0.022		Gender	1.139	1	1.139	6.248	0.014	0.066
Direction	0.893	1	0.893	7.271	0.008	0.076		Direction	2.508	1	2.508	13.756	0	0.135
fatigue	0.058	1	0.058	0.474	0.493	0.005		fatigue	0.011	1	0.011	0.059	0.808	0.001
Gender * Direction	0.001	1	0.001	0.007	0.935	0		Gender * Direction	0.185	1	0.185	1.013	0.317	0.011
Gender * fatigue	0.062	1	0.062	0.509	0.477	0.006		Gender * fatigue	0.029	1	0.029	0.157	0.693	0.002
Direction * fatigue	0.211	1	0.211	1.718	0.193	0.019		Direction * fatigue	0.03	1	0.03	0.165	0.685	0.002
Gender * Direction * fatigue	0.011	1	0.011	0.089	0.767	0.001		Gender * Direction * fatigue	0.008	1	0.008	0.045	0.832	0.001
误差	10.802	88	0.123					误差	16.047	88	0.182
总计	58.673	96						总计	149.653	96
修正后总计	12.279	95						修正后总计	19.958	95
a R 方 = .120（调整后 R 方 = .050）								a R 方 = .196（调整后 R 方 = .132）
主体间效应检验								主体间效应检验
因变量: Knee_Moment_MAX_X								因变量: Knee_Moment_MAX_Y
源	III 类平方和	自由度	均方	F	显著性	偏 Eta 平方		源	III 类平方和	自由度	均方	F	显著性	偏 Eta 平方
修正模型	4.964a	7	0.709	1.807	0.096	0.126		修正模型	10.985a	7	1.569	7.288	0	0.367
截距	500.358	1	500.358	1274.76	0	0.935		截距	77.131	1	77.131	358.206	0	0.803
Gender	1.201	1	1.201	3.061	0.084	0.034		Gender	1.234	1	1.234	5.729	0.019	0.061
Direction	3.121	1	3.121	7.952	0.006	0.083		Direction	9.485	1	9.485	44.049	0	0.334
fatigue	0.354	1	0.354	0.903	0.345	0.01		fatigue	0.235	1	0.235	1.09	0.299	0.012
Gender * Direction	0.122	1	0.122	0.31	0.579	0.004		Gender * Direction	0.015	1	0.015	0.068	0.795	0.001
Gender * fatigue	0.023	1	0.023	0.057	0.811	0.001		Gender * fatigue	0.004	1	0.004	0.018	0.895	0
Direction * fatigue	0.13	1	0.13	0.331	0.567	0.004		Direction * fatigue	0.009	1	0.009	0.04	0.843	0
Gender * Direction * fatigue	0.013	1	0.013	0.034	0.855	0		Gender * Direction * fatigue	0.005	1	0.005	0.024	0.877	0
误差	34.541	88	0.393					误差	18.949	88	0.215
总计	539.863	96						总计	107.065	96
修正后总计	39.505	95						修正后总计	29.934	95
a R 方 = .126（调整后 R 方 = .056）								a R 方 = .367（调整后 R 方 = .317）
主体间效应检验								主体间效应检验
因变量: Knee_Moment_MAX_Z								因变量: Knee_Moment_MIN_X
源	III 类平方和	自由度	均方	F	显著性	偏 Eta 平方		源	III 类平方和	自由度	均方	F	显著性	偏 Eta 平方
修正模型	3.218a	7	0.46	5.799	0	0.316		修正模型	4.939a	7	0.706	3.302	0.004	0.208
截距	24.238	1	24.238	305.768	0	0.777		截距	89.364	1	89.364	418.167	0	0.826
Gender	0.331	1	0.331	4.176	0.044	0.045		Gender	1.673	1	1.673	7.83	0.006	0.082
Direction	2.814	1	2.814	35.502	0	0.287		Direction	2.672	1	2.672	12.502	0.001	0.124
fatigue	0.012	1	0.012	0.156	0.694	0.002		fatigue	0.26	1	0.26	1.218	0.273	0.014
Gender * Direction	0.017	1	0.017	0.218	0.642	0.002		Gender * Direction	0.268	1	0.268	1.252	0.266	0.014
Gender * fatigue	0.038	1	0.038	0.479	0.491	0.005		Gender * fatigue	0.005	1	0.005	0.023	0.88	0
Direction * fatigue	0.002	1	0.002	0.03	0.864	0		Direction * fatigue	0.061	1	0.061	0.286	0.594	0.003
Gender * Direction * fatigue	0.002	1	0.002	0.03	0.862	0		Gender * Direction * fatigue	0	1	0	0.002	0.966	0
误差	6.976	88	0.079					误差	18.806	88	0.214
总计	34.432	96						总计	113.11	96
修正后总计	10.193	95						修正后总计	23.746	95
a R 方 = .316（调整后 R 方 = .261）								a R 方 = .208（调整后 R 方 = .145）
主体间效应检验								主体间效应检验
因变量: Knee_Moment_MIN_Y								因变量: Knee_Moment_MIN_Z
源	III 类平方和	自由度	均方	F	显著性	偏 Eta 平方		源	III 类平方和	自由度	均方	F	显著性	偏 Eta 平方
修正模型	2.543a	7	0.363	2.824	0.011	0.183		修正模型	6.898a	7	0.985	10.669	0	0.459
截距	30.453	1	30.453	236.769	0	0.729		截距	28.205	1	28.205	305.354	0	0.776
Gender	0.236	1	0.236	1.831	0.179	0.02		Gender	0.387	1	0.387	4.192	0.044	0.045
Direction	2.026	1	2.026	15.751	0	0.152		Direction	6.288	1	6.288	68.076	0	0.436
fatigue	0.223	1	0.223	1.73	0.192	0.019		fatigue	0.138	1	0.138	1.489	0.226	0.017
Gender * Direction	0.006	1	0.006	0.05	0.824	0.001		Gender * Direction	0.018	1	0.018	0.192	0.663	0.002
Gender * fatigue	0.001	1	0.001	0.005	0.944	0		Gender * fatigue	0.038	1	0.038	0.41	0.524	0.005
Direction * fatigue	0.017	1	0.017	0.131	0.718	0.001		Direction * fatigue	0.02	1	0.02	0.212	0.647	0.002
Gender * Direction * fatigue	0.035	1	0.035	0.27	0.605	0.003		Gender * Direction * fatigue	0.011	1	0.011	0.115	0.736	0.001
误差	11.318	88	0.129					误差	8.128	88	0.092
总计	44.314	96						总计	43.232	96
修正后总计	13.861	95						修正后总计	15.027	95
a R 方 = .183（调整后 R 方 = .118）								a R 方 = .459（调整后 R 方 = .416）

## Sheet: Stiffness
Gender	direction	state	Ankle_Stiffness	Knee_Stiffness	Hip_Stiffness	Braking_Stiffness	Recovery_Stiffness
Fe	FDK	1	0.076357	0.045387	0.045996	9.53441	5.49864
Fe	FDK	1	0.069646	0.038873	0.081348	12.7098	10.0215
Fe	FDK	1	0.089654	0.04088	0.064449	12.0777	10.2759
Fe	FDK	1	0.023183	0.051892	0.065553	16.6887	11.7687
Fe	FDK	1	0.046569	0.058811	0.08107	12.5366	10.6564
Fe	FDK	1	0.078415	0.046849	0.054196	10.52	7.71621
Fe	FDK	1	0.058958	0.059727	0.104435	13.456	11.7661
Fe	FDK	1	0.036019	0.037713	0.093031	13.6518	6.62779
Fe	FDK	1	0.048475	0.033797	0.069185	13.9377	8.9094
Fe	FDK	1	0.077965	0.056801	0.120154	14.0345	12.0915
Fe	FDK	1	0.039997	0.055627	0.088715	14.4924	9.12938
Fe	FDK	1	0.053299	0.065715	0.086274	23.9878	20.9014
Fe	ZDK	1	0.077938	0.05702	0.057177	9.43551	6.63416
Fe	ZDK	1	0.073522	0.04015	0.097642	12.8515	8.66704
Fe	ZDK	1	0.092817	0.028142	0.08705	10.6877	10.9838
Fe	ZDK	1	0.032879	0.061631	0.085743	30.2234	14.5869
Fe	ZDK	1	0.051765	0.048857	0.073862	12.1044	9.66629
Fe	ZDK	1	0.072481	0.051629	0.06715	12.8388	7.48539
Fe	ZDK	1	0.069658	0.055883	0.133253	11.1337	11.4725
Fe	ZDK	1	0.050941	0.031755	0.116321	11.5566	6.79726
Fe	ZDK	1	0.041518	0.035482	0.088446	17.9743	9.31271
Fe	ZDK	1	0.107863	0.036372	0.199979	11.6119	10.0658
Fe	ZDK	1	0.042141	0.047294	0.11854	14.0691	9.62416
Fe	ZDK	1	0.044213	0.055242	0.064927	15.9393	10.4202
Fe	FDK	0	0.038477	0.053825	0.063345	10.2826	5.93585
Fe	FDK	0	0.079652	0.046528	0.07521	14.5359	9.29062
Fe	FDK	0	0.083688	0.048908	0.042227	12.7512	9.94617
Fe	FDK	0	0.026809	0.045604	0.060687	11.5953	9.30027
Fe	FDK	0	0.046053	0.062999	0.080055	12.9459	9.7221
Fe	FDK	0	0.056462	0.061315	0.059233	12.2468	7.61746
Fe	FDK	0	0.066057	0.04652	0.100299	11.0979	10.7268
Fe	FDK	0	0.066185	0.028873	0.07939	11.7571	6.99074
Fe	FDK	0	0.050189	0.05132	0.081828	16.3389	9.8231
Fe	FDK	0	0.073437	0.058611	0.105394	14.262	9.79801
Fe	FDK	0	0.047762	0.057128	0.086215	14.2023	8.13047
Fe	FDK	0	0.036643	0.068923	0.076365	20.2292	18.3295
Fe	ZDK	0	0.049673	0.048655	0.057088	8.13322	5.8742
Fe	ZDK	0	0.13405	0.040401	0.09006	12.8987	7.68302
Fe	ZDK	0	0.089237	0.028196	0.081514	10.2736	9.19251
Fe	ZDK	0	0.03619	0.051766	0.074949	18.6101	11.8942
Fe	ZDK	0	0.058566	0.053212	0.0759	9.54913	8.70778
Fe	ZDK	0	0.06215	0.068878	0.066172	14.1331	8.27045
Fe	ZDK	0	0.067057	0.058021	0.104475	11.388	10.8572
Fe	ZDK	0	0.045773	0.030619	0.130367	9.47049	7.27348
Fe	ZDK	0	0.04905	0.043504	0.112733	16.7726	9.88372
Fe	ZDK	0	0.108634	0.03762	0.146404	10.7339	8.0941
Fe	ZDK	0	0.060369	0.050038	0.111113	13.0622	9.359
Fe	ZDK	0	0.03817	0.054295	0.060805	15.6535	13.4991
Ma	FDK	1	0.074952	0.052493	0.061192	12.1097	6.4386
Ma	FDK	1	0.06427	0.038469	0.102678	23.0533	13.1128
Ma	FDK	1	0.046577	0.05624	0.101933	11.9403	11.3395
Ma	FDK	1	0.037663	0.060896	0.054087	18.8925	10.7006
Ma	FDK	1	0.040309	0.049786	0.111019	20.0531	14.7185
Ma	FDK	1	0.060933	0.027848	0.06492	12.279	9.93333
Ma	FDK	1	0.084826	0.047723	0.054264	14.764	8.2411
Ma	FDK	1	0.049001	0.042018	0.103638	14.5953	10.8525
Ma	FDK	1	0.075186	0.0649	0.087779	13.7685	8.25615
Ma	FDK	1	0.082708	0.046265	0.08572	10.5865	7.15346
Ma	FDK	1	0.044776	0.039932	0.109737	18.6192	19.6886
Ma	FDK	1	0.063215	0.073458	0.140198	43.8802	16.2031
Ma	ZDK	1	0.05488	0.061042	0.080276	13.6591	7.7934
Ma	ZDK	1	0.092857	0.018395	0.146547	14.5933	12.5401
Ma	ZDK	1	0.048188	0.047099	0.085176	11.4143	8.75734
Ma	ZDK	1	0.039634	0.05856	0.067831	13.0117	8.87175
Ma	ZDK	1	0.046175	0.060335	0.127119	16.0597	12.4646
Ma	ZDK	1	0.066042	0.023102	0.063287	10.9798	8.05748
Ma	ZDK	1	0.059232	0.042954	0.08106	11.1188	6.20337
Ma	ZDK	1	0.053574	0.044061	0.073701	14.0895	10.0356
Ma	ZDK	1	0.070153	0.054175	0.082466	10.6859	7.71215
Ma	ZDK	1	0.081787	0.031562	0.090441	12.1639	8.28756
Ma	ZDK	1	0.057803	0.027839	0.145045	20.2638	23.0615
Ma	ZDK	1	0.08945	0.046171	0.141178	21.2729	11.8025
Ma	FDK	0	0.072509	0.053521	0.055578	10.5152	6.50582
Ma	FDK	0	0.069903	0.031733	0.090913	16.8522	11.1474
Ma	FDK	0	0.035753	0.058286	0.084468	11.914	10.2043
Ma	FDK	0	0.053359	0.069566	0.050666	14.8829	6.45092
Ma	FDK	0	0.044899	0.046405	0.092049	17.7787	9.22545
Ma	FDK	0	0.058984	0.034216	0.062752	21.0609	10.9826
Ma	FDK	0	0.062301	0.050818	0.081829	9.85758	6.08734
Ma	FDK	0	0.059096	0.05034	0.056477	13.786	8.20757
Ma	FDK	0	0.054485	0.064916	0.071973	9.95659	7.05622
Ma	FDK	0	0.075944	0.028186	0.096306	9.09515	6.5194
Ma	FDK	0	0.048083	0.024605	0.105711	9.36459	10.0759
Ma	FDK	0	0.062232	0.051382	0.116469	24.2569	11.6447
Ma	ZDK	0	0.059561	0.050954	0.054446	11.8888	6.40705
Ma	ZDK	0	0.078627	0.020256	0.106876	16.7699	10.3571
Ma	ZDK	0	0.035753	0.058286	0.084468	11.914	10.2043
Ma	ZDK	0	0.053359	0.069566	0.050666	14.8829	6.45092
Ma	ZDK	0	0.044899	0.046405	0.092049	17.7787	9.22545
Ma	ZDK	0	0.058984	0.034216	0.062752	21.0609	10.9826
Ma	ZDK	0	0.062301	0.050818	0.081829	9.85758	6.08734
Ma	ZDK	0	0.059096	0.05034	0.056477	13.786	8.20757
Ma	ZDK	0	0.054485	0.064916	0.071973	9.95659	7.05622
Ma	ZDK	0	0.075944	0.028186	0.096306	9.09515	6.5194
Ma	ZDK	0	0.048083	0.024605	0.105711	9.36459	10.0759
Ma	ZDK	0	0.062232	0.051382	0.116469	24.2569	11.6447
主体间效应检验								主体间效应检验
因变量: Ankle_Stiffness								因变量: Braking_Stiffness
源	III 类平方和	自由度	均方	F	显著性	偏 Eta 平方		源	III 类平方和	自由度	均方	F	显著性	偏 Eta 平方
修正模型	.001a	7	0	0.415	0.891	0.032		修正模型	199.774a	7	28.539	1.112	0.363	0.081
截距	0.351	1	0.351	934.594	0	0.914		截距	19687.3	1	19687.3	767.391	0	0.897
Gender	2.767E-5	1	2.767E-5	0.074	0.787	0.001		Gender	55.222	1	55.222	2.153	0.146	0.024
Direction	0	1	0	1.318	0.254	0.015		Direction	28.936	1	28.936	1.128	0.291	0.013
fatigue	6.544E-5	1	6.544E-5	0.174	0.677	0.002		fatigue	49.668	1	49.668	1.936	0.168	0.022
Gender * Direction	0	1	0	0.672	0.415	0.008		Gender * Direction	12.885	1	12.885	0.502	0.48	0.006
Gender * fatigue	0	1	0	0.32	0.573	0.004		Gender * fatigue	3.678	1	3.678	0.143	0.706	0.002
Direction * fatigue	8.594E-6	1	8.594E-6	0.023	0.88	0		Direction * fatigue	10.77	1	10.77	0.42	0.519	0.005
Gender * Direction * fatigue	0	1	0	0.323	0.571	0.004		Gender * Direction * fatigue	38.615	1	38.615	1.505	0.223	0.017
误差	0.033	88	0					误差	2257.62	88	25.655
总计	0.385	96						总计	22144.7	96
修正后总计	0.034	95						修正后总计	2457.4	95
a R 方 = .032（调整后 R 方 = -.045）								a R 方 = .081（调整后 R 方 = .008）
主体间效应检验								主体间效应检验
因变量: Hip_Stiffness								因变量: Knee_Stiffness
源	III 类平方和	自由度	均方	F	显著性	偏 Eta 平方		源	III 类平方和	自由度	均方	F	显著性	偏 Eta 平方
修正模型	.007a	7	0.001	1.363	0.231	0.098		修正模型	.001a	7	0	0.651	0.712	0.049
截距	0.73	1	0.73	1009.54	0	0.92		截距	0.217	1	0.217	1331.26	0	0.938
Gender	1.682E-5	1	1.682E-5	0.023	0.879	0		Gender	0	1	0	0.745	0.39	0.008
Direction	0.003	1	0.003	4.497	0.037	0.049		Direction	0	1	0	2.729	0.102	0.03
fatigue	0.002	1	0.002	2.772	0.099	0.031		fatigue	2.905E-5	1	2.905E-5	0.178	0.674	0.002
Gender * Direction	0.001	1	0.001	1.431	0.235	0.016		Gender * Direction	8.792E-7	1	8.792E-7	0.005	0.942	0
Gender * fatigue	0	1	0	0.539	0.465	0.006		Gender * fatigue	3.226E-5	1	3.226E-5	0.198	0.658	0.002
Direction * fatigue	0	1	0	0.23	0.632	0.003		Direction * fatigue	2.396E-5	1	2.396E-5	0.147	0.703	0.002
Gender * Direction * fatigue	3.478E-5	1	3.478E-5	0.048	0.827	0.001		Gender * Direction * fatigue	9.092E-5	1	9.092E-5	0.557	0.457	0.006
误差	0.064	88	0.001					误差	0.014	88	0
总计	0.801	96						总计	0.232	96
修正后总计	0.071	95						修正后总计	0.015	95
a R 方 = .098（调整后 R 方 = .026）								a R 方 = .049（调整后 R 方 = -.026）
主体间效应检验
因变量: Recovery_Stiffness
源	III 类平方和	自由度	均方	F	显著性	偏 Eta 平方
修正模型	77.507a	7	11.072	1.139	0.347	0.083
截距	9142.21	1	9142.21	940.24	0	0.914
Gender	0.054	1	0.054	0.006	0.941	0
Direction	7.375	1	7.375	0.759	0.386	0.009
fatigue	50.719	1	50.719	5.216	0.025	0.056
Gender * Direction	0.078	1	0.078	0.008	0.929	0
Gender * fatigue	16.684	1	16.684	1.716	0.194	0.019
Direction * fatigue	2.277	1	2.277	0.234	0.63	0.003
Gender * Direction * fatigue	0.319	1	0.319	0.033	0.857	0
误差	855.648	88	9.723
总计	10075.4	96
修正后总计	933.155	95
a R 方 = .083（调整后 R 方 = .010）
